# Supplementary material for: 2-Amino-4-tert-butyl-5-(4-chloro­benz­yl)thia­zole
Source: Acta Crystallogr Sect E Struct Rep Online. 2008 Nov 13;64(Pt 12):o2350. doi: 10.1107/S160053680803715X (PMC2959929; doi:10.1107/S160053680803715X)
Supplement: Supplementary file 2 [file e-64-o2350-Isup2.hkl]

# 
# h,k,l, Fc-squared, Fo-squared, sigma(Fo-squared) and status flag 
# 
data_I
_shelx_title ' 05281m in C2/c' 
_shelx_refln_list_code          4 
_shelx_F_calc_maximum      466.68 
_exptl_crystal_F_000      1184.00 
_reflns_d_resolution_high  0.8110 
 
loop_ 
 _symmetry_equiv_pos_as_xyz 
 'x, y, z' 
 '-x, y, -z+1/2' 
 'x+1/2, y+1/2, z' 
 '-x+1/2, y+1/2, -z+1/2' 
 '-x, -y, -z' 
 'x, -y, z-1/2' 
 '-x+1/2, -y+1/2, -z' 
 'x+1/2, -y+1/2, z-1/2' 
 
_cell_length_a    21.1775 
_cell_length_b     5.8544 
_cell_length_c    22.8193 
_cell_angle_alpha  90.000 
_cell_angle_beta   98.548 
_cell_angle_gamma  90.000 
 
_shelx_F_squared_multiplier     1.000 
 
loop_ 
 _refln_index_h 
 _refln_index_k 
 _refln_index_l 
 _refln_F_squared_calc 
 _refln_F_squared_meas 
 _refln_F_squared_sigma 
 _refln_observed_status 
   4   0   0       22.85        0.80      3.69 o 
  18   0   0       24.60      -17.49     17.97 o 
  24   0   0        2.58       -6.90     26.15 o 
   1   1   0      365.07      355.77      7.67 o 
   3   1   0    17659.75    17677.38    218.12 o 
   5   1   0    13399.47    14079.75    176.53 o 
   7   1   0     1214.82     1193.08     40.59 o 
   9   1   0       30.26       20.73      8.29 o 
  11   1   0      525.88      745.50     24.39 o 
  13   1   0        7.33       -0.04      9.02 o 
  15   1   0     1625.04     1618.37     43.38 o 
  17   1   0      933.33      956.70     34.42 o 
  19   1   0       79.93       75.11     18.68 o 
  21   1   0     4624.43     4682.50    245.86 o 
  23   1   0        0.29       11.39     19.99 o 
  25   1   0       19.87       10.02     24.20 o 
   0   2   0     5168.36     4956.39    109.33 o 
   2   2   0     2547.83     2834.35     35.57 o 
   4   2   0     5980.95     6277.11     84.19 o 
   6   2   0     2712.51     2810.60     43.74 o 
   8   2   0     3142.45     2997.10     47.83 o 
  10   2   0     1504.57     1540.91     67.46 o 
  12   2   0     8135.81     8021.58    138.08 o 
  14   2   0     2033.22     2012.55     64.57 o 
  16   2   0        2.11      -16.71     13.02 o 
  18   2   0     9700.54     9777.51    174.36 o 
  20   2   0        9.35        7.97     17.37 o 
  22   2   0      426.49      523.07     41.47 o 
  24   2   0     1039.24     1240.64     51.11 o 
   1   3   0       57.05       50.90     10.49 o 
   3   3   0      910.62      869.53     16.59 o 
   5   3   0      115.63       80.44     19.81 o 
   7   3   0        3.38        2.50      8.46 o 
   9   3   0      122.78      136.29     12.49 o 
  11   3   0      740.46      767.76     28.36 o 
  13   3   0      326.13      301.38     19.63 o 
  15   3   0      634.29      551.93     26.83 o 
  17   3   0       10.84       18.71     15.10 o 
  19   3   0       60.06       53.59     20.89 o 
  21   3   0      300.68      363.86     33.81 o 
  23   3   0       82.68       30.07     25.63 o 
   0   4   0        4.32        9.57      8.71 o 
   2   4   0      689.11      698.22     16.25 o 
   4   4   0      103.53       66.26     12.99 o 
   6   4   0     6033.56     6291.59     78.95 o 
   8   4   0        2.23       -4.13      9.05 o 
  10   4   0       76.81       79.98     12.31 o 
  12   4   0      849.82      896.41     39.22 o 
  14   4   0      877.74      841.06     34.42 o 
  16   4   0        1.11       -7.73     15.92 o 
  18   4   0      704.22      692.26     33.79 o 
  20   4   0        6.99        1.58     21.61 o 
   1   5   0       16.96        9.16     13.79 o 
   3   5   0       27.77       60.13     15.92 o 
   5   5   0     1438.89     1490.94     45.12 o 
   7   5   0     2627.62     2713.89     65.73 o 
   9   5   0       26.57        2.39     16.53 o 
  11   5   0      284.33      300.89     30.96 o 
  13   5   0      356.47      392.70     27.00 o 
  15   5   0        0.53      -21.60     19.25 o 
  17   5   0      834.08      778.50     38.70 o 
   0   6   0     2191.35     2219.68     86.79 o 
   2   6   0      192.96      177.93     23.54 o 
   4   6   0     1295.81     1345.95     49.01 o 
   6   6   0      553.56      491.02     30.00 o 
   8   6   0      302.27      335.48     27.86 o 
  10   6   0      112.75      113.73     23.99 o 
  12   6   0      532.40      518.02     33.12 o 
  14   6   0      226.62      311.82     34.38 o 
   1   7   0      132.12      148.36     28.22 o 
   3   7   0       18.02       14.42     23.63 o 
   5   7   0       80.66       83.66     27.16 o 
 -21   1   1       23.18       26.04     18.69 o 
 -19   1   1      877.12      422.09     35.13 o 
 -17   1   1      930.46      451.60     33.05 o 
 -15   1   1       51.60       39.85     19.89 o 
 -13   1   1      685.76      596.16     23.12 o 
 -11   1   1       94.85      103.40     13.39 o 
  -9   1   1     3938.35     4378.79     99.38 o 
  -7   1   1      960.10     1034.12     34.25 o 
  -5   1   1      494.23      544.83     10.54 o 
  -3   1   1    14254.63    15474.25    163.28 o 
  -1   1   1     5730.34     6067.29    108.76 o 
   1   1   1     4356.55     4869.84     77.51 o 
   3   1   1     1310.53     1584.29     29.86 o 
   5   1   1     9288.97     9471.26    189.87 o 
   7   1   1     9890.00    10552.05    167.37 o 
   9   1   1        5.03       -0.19      6.28 o 
  15   1   1       61.03       14.51     10.32 o 
  17   1   1     3239.70     1824.38     71.23 o 
  19   1   1      285.06      255.62     66.82 o 
  21   1   1      226.81      211.51     62.73 o 
  23   1   1     1291.88     1402.05     49.97 o 
  25   1   1      343.55      388.24     32.89 o 
 -24   2   1      820.08      788.69    112.06 o 
 -22   2   1       81.98       72.21     39.87 o 
 -20   2   1        1.81       -3.63     16.83 o 
 -18   2   1      300.31      304.35     23.98 o 
 -16   2   1     1789.48     1674.90     47.90 o 
 -14   2   1     4978.60     5273.46    100.97 o 
 -12   2   1       56.49       45.59     12.13 o 
 -10   2   1      576.56      644.45     23.69 o 
  -8   2   1     6779.40     7477.56    166.20 o 
  -6   2   1        5.69        6.87      4.90 o 
  -4   2   1      649.47      665.98     15.08 o 
  -2   2   1     1071.67     1113.29     17.32 o 
   0   2   1     2218.40     2328.44     29.87 o 
   2   2   1     3719.27     3940.46     47.31 o 
   4   2   1     6467.85     6809.18     90.88 o 
   6   2   1     1023.04     1010.70     21.11 o 
   8   2   1     6371.40     6477.14     90.57 o 
  10   2   1     1850.91     1923.38     36.55 o 
  12   2   1       29.66       25.32     11.06 o 
  14   2   1     1685.81     1610.26     43.76 o 
  16   2   1     1811.10     1722.18     48.43 o 
  18   2   1     1757.93     1504.51     96.66 o 
  20   2   1       42.01        0.01     18.52 o 
  22   2   1      748.04      402.67     50.53 o 
  24   2   1      326.17      284.90    170.61 o 
 -23   3   1      450.36      487.86     50.37 o 
 -21   3   1     1025.74     1075.85     43.94 o 
 -19   3   1      501.61      479.72     29.09 o 
 -17   3   1     3079.46     3004.03    114.87 o 
 -15   3   1      169.15      174.80     20.53 o 
 -13   3   1     2579.39     2465.05     58.85 o 
 -11   3   1     9301.46     9350.24    159.18 o 
  -9   3   1      513.29      507.47     17.52 o 
  -7   3   1     9697.95     9990.43    152.41 o 
  -5   3   1      447.08      324.59     10.36 o 
  -3   3   1     3634.86     3958.47     50.25 o 
  -1   3   1     9520.03     9742.25    164.43 o 
   1   3   1      263.50      226.79      9.38 o 
   3   3   1     1290.21     1236.47     20.67 o 
   5   3   1     5484.90     5574.22     79.68 o 
   7   3   1       87.89      121.92     18.11 o 
   9   3   1     1299.53     1267.86     28.83 o 
  11   3   1      580.17      511.45     29.76 o 
  13   3   1      783.36      717.97     28.68 o 
  15   3   1     1088.70     1193.83     38.83 o 
  17   3   1     1894.92     1901.62     54.03 o 
  19   3   1     2025.65     2183.81     61.53 o 
  21   3   1      669.30      689.93     36.75 o 
  23   3   1      652.58      780.35     41.71 o 
 -20   4   1        0.77        5.69     21.19 o 
 -18   4   1      805.68      871.82     67.38 o 
 -16   4   1      555.68      489.06     28.25 o 
 -14   4   1        4.04       15.24     15.31 o 
 -12   4   1     1008.75      946.91     34.68 o 
 -10   4   1      366.04      271.46     19.96 o 
  -8   4   1      462.87      426.45     14.51 o 
  -6   4   1     1511.89     1478.78     27.01 o 
  -4   4   1        0.95        5.80      8.29 o 
  -2   4   1      475.34      422.59     15.82 o 
   0   4   1     1846.44     1785.35     48.04 o 
   2   4   1      430.38      489.05     27.09 o 
   4   4   1     9943.64    10398.73    169.98 o 
   6   4   1      907.05      882.83     24.24 o 
   8   4   1      652.73      619.20     27.14 o 
  10   4   1      913.09     1019.11     27.89 o 
  12   4   1      757.08      832.49     26.36 o 
  14   4   1      538.07      588.36     29.23 o 
  16   4   1      110.37      129.35     28.40 o 
  18   4   1      804.95      837.24     37.58 o 
  20   4   1      389.93      393.97     30.50 o 
 -17   5   1       21.84       32.41     20.57 o 
 -15   5   1     1025.47     1081.29     42.51 o 
 -13   5   1      666.74      654.67     32.92 o 
 -11   5   1        9.62       24.16     19.73 o 
  -9   5   1      248.99      223.96     25.48 o 
  -7   5   1     2723.58     2740.09     66.42 o 
  -5   5   1     3244.45     3091.58     71.12 o 
  -3   5   1     1213.46     1205.48     39.42 o 
  -1   5   1      400.63      349.54     23.10 o 
   1   5   1      522.45      519.38     26.07 o 
   3   5   1      418.56      436.92     24.22 o 
   5   5   1     4483.01     4307.50     89.89 o 
   7   5   1     3385.19     3475.39     77.58 o 
   9   5   1      381.64      344.40     23.77 o 
  11   5   1      694.09      775.74     35.03 o 
  13   5   1      542.62      602.57     30.55 o 
  15   5   1        3.22       -1.27     22.38 o 
  17   5   1      556.09      578.94     33.46 o 
 -14   6   1       31.47      -10.68     23.61 o 
 -12   6   1      201.11      332.65     34.35 o 
 -10   6   1       50.84       64.40     22.25 o 
  -8   6   1      399.75      431.12     29.10 o 
  -6   6   1       11.84       15.04     19.33 o 
  -4   6   1      288.23      299.34     29.03 o 
  -2   6   1      746.76      820.76     36.27 o 
   0   6   1       56.02       51.71     19.95 o 
   2   6   1        0.01       -4.27     18.20 o 
   4   6   1       85.81       86.58     21.27 o 
   6   6   1      939.67      925.22     47.89 o 
   8   6   1        6.71        8.43     19.10 o 
  10   6   1       18.00       16.32     26.87 o 
  12   6   1      174.61      294.80     32.78 o 
  14   6   1      195.97      190.78     31.44 o 
  -5   7   1      364.84      421.62     31.58 o 
  -3   7   1       18.23        4.74     23.31 o 
  -1   7   1       33.83       20.00     34.65 o 
   1   7   1      250.16      279.62     33.01 o 
   3   7   1       94.03      127.89     28.31 o 
   5   7   1      314.80      415.86     38.06 o 
 -26   0   2        3.37      -44.04     29.36 o 
 -24   0   2      944.75     1030.11     61.93 o 
 -22   0   2        4.89        7.54     26.31 o 
 -20   0   2     4918.93     5287.22    151.44 o 
 -18   0   2     7485.67     7614.38    196.20 o 
 -16   0   2     3594.14     3801.50    111.34 o 
 -14   0   2     2817.24     2940.96     88.40 o 
 -12   0   2    23552.27    24709.72    533.42 o 
 -10   0   2      255.81      209.36     18.61 o 
  -8   0   2    21783.40    21395.13    455.94 o 
  -2   0   2      329.04      314.44     11.71 o 
   0   0   2    13136.45    13126.84    292.46 o 
   2   0   2    16011.55    16470.45    247.58 o 
   4   0   2        9.25       11.11      2.80 o 
   6   0   2        1.79        3.79      4.96 o 
   8   0   2    15821.65    15587.00    336.58 o 
  10   0   2       22.26       12.19     11.23 o 
  12   0   2     3664.13     3450.80     95.13 o 
  14   0   2     7105.43     7240.10    178.40 o 
  16   0   2     4027.11     4639.25    128.34 o 
  18   0   2     3780.89     3804.38    114.55 o 
  20   0   2        1.33       -9.95     22.62 o 
  22   0   2     2805.66     3032.41    106.52 o 
  24   0   2     6925.36     7018.07    197.97 o 
 -25   1   2       97.65       89.56     24.84 o 
 -23   1   2      427.14      431.10     29.47 o 
 -21   1   2     1320.69     1418.06     67.22 o 
 -19   1   2     2629.00     2628.99     65.44 o 
 -17   1   2      689.02      590.38     27.44 o 
 -15   1   2     1668.11     1791.18     66.42 o 
 -13   1   2      225.53      227.64     16.32 o 
 -11   1   2     7301.21     7841.68    207.43 o 
  -9   1   2       98.65       83.53     13.24 o 
  -7   1   2    13454.17    13887.16    213.55 o 
  -5   1   2     1810.81     1815.87     28.81 o 
  -3   1   2    19502.30    20356.13    334.65 o 
  -1   1   2    19117.25    19517.97    235.22 o 
   1   1   2    46796.46    44824.86    544.45 o 
   3   1   2    29640.28    30539.82    427.02 o 
   5   1   2     5918.55     6476.83     85.64 o 
   7   1   2    12761.01    12546.63    690.45 o 
   9   1   2     1174.65     1351.12     32.53 o 
  11   1   2     3972.26     3913.87     73.82 o 
  13   1   2      194.89      165.88     23.58 o 
  15   1   2     4740.19     5014.24     96.28 o 
  17   1   2       49.41       30.82     27.27 o 
  19   1   2      757.53      835.18     34.14 o 
  21   1   2       61.78       37.50     19.66 o 
  23   1   2       28.54       26.25     22.46 o 
  25   1   2      558.95      629.21     50.78 o 
 -24   2   2      226.29      210.71     31.63 o 
 -22   2   2      161.42      180.63     27.38 o 
 -20   2   2       69.50       69.30     32.09 o 
 -18   2   2     2971.03     2935.70     70.69 o 
 -16   2   2      430.26      353.87     22.15 o 
 -14   2   2      939.21      994.17     33.51 o 
 -12   2   2       89.92       47.71     12.14 o 
 -10   2   2      362.75      224.81     18.29 o 
  -8   2   2     3334.72     3643.13     68.42 o 
  -6   2   2    16052.09    16937.57    259.44 o 
  -4   2   2    15964.90    16540.15    206.93 o 
  -2   2   2     3506.89     3831.52     46.14 o 
   0   2   2     8355.43     8106.49    106.08 o 
   2   2   2     3901.44     4192.23     71.35 o 
   4   2   2     1580.67     1477.37     31.70 o 
   6   2   2     8933.38     9013.31    146.00 o 
   8   2   2      510.65      501.79     23.66 o 
  10   2   2    12874.48    13561.99    304.25 o 
  12   2   2      767.15      807.32     27.47 o 
  14   2   2     2041.92     1250.86     55.51 o 
  16   2   2       46.28       22.82     13.80 o 
  18   2   2       77.13       59.84     28.24 o 
  20   2   2        0.46       -3.07     18.36 o 
  22   2   2      175.71      161.74     36.18 o 
  24   2   2      457.60      538.62     45.32 o 
 -23   3   2      239.48      383.74     54.71 o 
 -21   3   2      124.01      125.42     37.86 o 
 -19   3   2      532.26      438.52     28.92 o 
 -17   3   2       40.12       22.39     16.19 o 
 -15   3   2       91.51       68.79     16.68 o 
 -13   3   2      656.77      614.33     27.34 o 
 -11   3   2     2661.30     2554.42     57.78 o 
  -9   3   2      587.23      552.99     22.28 o 
  -7   3   2      224.96      232.24     19.26 o 
  -5   3   2        0.35       -2.87      5.46 o 
  -3   3   2      198.54      262.88      9.10 o 
  -1   3   2     5494.38     5914.81     70.34 o 
   1   3   2        3.64        5.91      4.65 o 
   3   3   2     2390.24     2667.54     36.44 o 
   5   3   2      512.73      537.81     16.53 o 
   7   3   2      275.60      304.44     13.69 o 
   9   3   2      579.34      616.56     19.66 o 
  11   3   2        0.02        3.39      8.64 o 
  13   3   2      260.98      240.23     15.73 o 
  15   3   2      719.07      743.32     30.90 o 
  17   3   2        2.42        9.46     15.99 o 
  19   3   2        2.26       11.87     25.03 o 
  21   3   2      578.27      269.84     42.83 o 
  23   3   2       22.58       63.36     31.28 o 
 -20   4   2        9.87      -10.58     21.49 o 
 -18   4   2     2207.91     2318.31     64.22 o 
 -16   4   2     1145.22     1171.58     42.68 o 
 -14   4   2       17.96       29.54     16.47 o 
 -12   4   2       50.89       42.51     16.28 o 
 -10   4   2     5347.99     5274.63    127.70 o 
  -8   4   2     1091.00     1069.28     27.17 o 
  -6   4   2     6242.61     6554.13     95.59 o 
  -4   4   2     2301.72     2215.93     40.85 o 
  -2   4   2       78.41       49.20      9.46 o 
   0   4   2      420.66      349.55     14.51 o 
   2   4   2     3521.86     3588.88     58.13 o 
   4   4   2       19.14       18.92      8.75 o 
   6   4   2      796.23      748.43     23.04 o 
   8   4   2     1157.13     1147.14     29.10 o 
  10   4   2     1339.04     1379.97     33.35 o 
  12   4   2     1707.42     1616.67     37.60 o 
  14   4   2        4.07       -6.43     15.26 o 
  16   4   2       41.64       54.01     19.15 o 
  18   4   2      456.24      494.75     30.15 o 
  20   4   2       65.39       55.55     24.56 o 
 -17   5   2      204.96      221.35     28.81 o 
 -15   5   2      180.11      260.69     28.59 o 
 -13   5   2      527.65      512.57     35.45 o 
 -11   5   2      292.11      319.98     23.82 o 
  -9   5   2        3.41      -21.29     15.07 o 
  -7   5   2     1377.18     1418.34     60.88 o 
  -5   5   2       70.54       37.15     15.45 o 
  -3   5   2       85.97      104.49     21.02 o 
  -1   5   2      124.23      113.74     17.95 o 
   1   5   2      167.18      153.82     19.73 o 
   3   5   2      452.56      415.32     25.91 o 
   5   5   2        8.54       23.99     15.57 o 
   7   5   2      260.84      301.98     22.02 o 
   9   5   2      522.08      461.90     27.06 o 
  11   5   2     2426.82     2429.24     64.11 o 
  13   5   2      403.85      461.35     28.07 o 
  15   5   2      776.05      848.21     38.59 o 
  17   5   2       48.17       48.16     22.45 o 
 -14   6   2      131.15      167.90     29.37 o 
 -12   6   2     1024.19     1085.30     44.74 o 
 -10   6   2       94.59      118.40     24.78 o 
  -8   6   2       21.71       43.83     28.16 o 
  -6   6   2      224.10      266.01     28.30 o 
  -4   6   2      288.53      331.43     34.97 o 
  -2   6   2      209.07      205.40     25.60 o 
   0   6   2     1158.27     1169.16     42.42 o 
   2   6   2      452.11      435.07     29.36 o 
   4   6   2      695.36      700.71     33.74 o 
   6   6   2        0.30       23.57     19.90 o 
   8   6   2     1006.56     1107.29     42.58 o 
  10   6   2        3.55       14.63     20.45 o 
  12   6   2      899.62     1027.29     43.28 o 
  -5   7   2       26.93        5.20     24.54 o 
  -3   7   2       24.48       15.20     23.93 o 
  -1   7   2        1.83       -6.65     22.86 o 
   1   7   2       14.96       26.81     24.32 o 
   3   7   2      568.80      657.07     37.31 o 
   5   7   2       51.77       55.92     33.37 o 
 -25   1   3      576.32      585.96     36.35 o 
 -23   1   3      132.35      158.13     27.11 o 
 -21   1   3     1624.70     1755.03     53.71 o 
 -19   1   3      291.13      289.23     21.38 o 
 -17   1   3     2894.75     2672.22     83.02 o 
 -15   1   3       97.67       76.36     21.82 o 
 -13   1   3     4818.64     4949.51     91.88 o 
 -11   1   3    15431.23    15499.08    242.59 o 
  -9   1   3        0.74       -5.67      6.71 o 
  -7   1   3     8960.52     9357.72    188.50 o 
  -5   1   3    12675.96    12575.38    301.84 o 
  -3   1   3     2108.97     2422.24     33.49 o 
  -1   1   3    33057.51    32632.94    338.64 o 
   1   1   3     1214.96     1341.58     15.78 o 
   3   1   3    10797.76    11555.19    123.78 o 
   5   1   3       55.54       10.81      4.29 o 
   7   1   3    18436.01    19949.01    241.50 o 
   9   1   3      720.16      625.95     43.23 o 
  11   1   3        2.53        4.22      6.80 o 
  13   1   3       83.83       20.50     10.66 o 
  15   1   3     1804.67     1944.50     49.06 o 
  17   1   3     1588.54     1597.27     45.92 o 
  19   1   3     1910.99     1929.62     53.79 o 
  21   1   3      228.47      162.99     24.64 o 
  23   1   3       64.47       31.30     22.91 o 
  25   1   3      639.54      736.32     40.17 o 
 -24   2   3       20.28       35.32     25.51 o 
 -22   2   3      892.15      898.80     40.38 o 
 -20   2   3      101.63       88.24     32.09 o 
 -18   2   3      599.01      592.07     29.76 o 
 -16   2   3      387.61      346.86     22.54 o 
 -14   2   3        0.93       15.37     11.25 o 
 -12   2   3      491.30      492.28     32.49 o 
 -10   2   3     1515.26     1340.88     29.50 o 
  -8   2   3        6.34        3.31      4.77 o 
  -6   2   3     6515.97     7290.13     94.14 o 
  -4   2   3     2571.49     2340.89     44.60 o 
  -2   2   3      979.47      985.62     23.47 o 
   0   2   3    17969.72    19162.86    292.99 o 
   2   2   3       19.08        4.55      4.47 o 
   4   2   3        1.95        2.75      4.90 o 
   6   2   3      395.55      414.20     13.49 o 
   8   2   3      628.99      632.74     17.69 o 
  10   2   3      992.44      936.45     23.82 o 
  12   2   3     3056.63     3107.62     53.78 o 
  14   2   3        0.51       -3.40     12.18 o 
  16   2   3        0.24        3.54     14.65 o 
  18   2   3       16.47       -2.73     23.90 o 
  20   2   3       29.31        5.54     18.26 o 
  22   2   3      741.14      829.17     39.82 o 
  24   2   3      311.97      310.80     36.32 o 
 -23   3   3      861.72      946.58     44.42 o 
 -21   3   3      343.99      398.31     35.11 o 
 -19   3   3     1798.27     1925.81     57.34 o 
 -17   3   3      193.48      109.67     20.44 o 
 -15   3   3     2196.74     2117.41     55.69 o 
 -13   3   3      242.95      216.73     20.64 o 
 -11   3   3      256.23      228.10     17.73 o 
  -9   3   3      204.99      190.39     15.60 o 
  -7   3   3      113.22       80.59     15.88 o 
  -5   3   3      828.43     1096.17     24.26 o 
  -3   3   3     3251.12     2912.47     43.97 o 
  -1   3   3      692.72      638.25     23.32 o 
   1   3   3    17688.15    18995.46    207.86 o 
   3   3   3     3456.71     3637.23     46.94 o 
   5   3   3    11636.16    11169.92    693.99 o 
   7   3   3    16887.63    17033.96    269.29 o 
   9   3   3       43.67       23.70     11.96 o 
  11   3   3     3215.79     3095.31     66.22 o 
  13   3   3     3877.93     3626.23     97.38 o 
  15   3   3     3358.76     1896.74     75.56 o 
  17   3   3     3111.51     2926.31    153.37 o 
  19   3   3      114.19      144.69     23.12 o 
  21   3   3      101.90       91.98     25.01 o 
 -20   4   3      126.13       95.40     24.00 o 
 -18   4   3      612.17      664.34     33.33 o 
 -16   4   3      736.07      680.85     32.27 o 
 -14   4   3     2410.08     2622.45     65.58 o 
 -12   4   3        3.20       29.13     15.20 o 
 -10   4   3       51.87       53.04     17.65 o 
  -8   4   3     1689.64     1703.16     36.32 o 
  -6   4   3        8.68        8.27      9.09 o 
  -4   4   3      162.09      199.25     12.43 o 
  -2   4   3     1887.10     1980.07     37.95 o 
   0   4   3      707.36      793.29     21.83 o 
   2   4   3      147.93      176.19     19.75 o 
   4   4   3     1488.36     1455.09     31.81 o 
   6   4   3      133.56      191.31     13.35 o 
   8   4   3        0.25      -11.89     10.33 o 
  10   4   3       10.00       16.53     11.01 o 
  12   4   3       53.66       80.24     13.94 o 
  14   4   3       10.41      -16.19     11.84 o 
  16   4   3        1.85        8.28     17.83 o 
  18   4   3      271.30      312.19     31.37 o 
  20   4   3      399.24      378.31     80.37 o 
 -17   5   3     1319.70     1233.73     48.21 o 
 -15   5   3      350.80      373.16     27.28 o 
 -13   5   3      157.91      168.92     23.78 o 
 -11   5   3     1255.44     1279.57     51.58 o 
  -9   5   3      288.97      280.97     26.11 o 
  -7   5   3     1647.76     1623.33     48.15 o 
  -5   5   3     1410.04     1345.09     42.36 o 
  -3   5   3     3744.84     3851.39     95.53 o 
  -1   5   3     3312.09     3325.68     73.74 o 
   1   5   3      714.52      658.77     28.60 o 
   3   5   3      157.82      164.62     31.76 o 
   5   5   3      669.06      633.81     42.35 o 
   7   5   3      617.72      635.66     29.24 o 
   9   5   3      218.67      186.00     21.64 o 
  11   5   3      465.66      444.35     27.03 o 
  13   5   3      538.81      629.33     32.67 o 
  15   5   3       11.53       -0.59     20.45 o 
  17   5   3      509.73      492.55     31.54 o 
 -14   6   3        2.02        5.62     23.92 o 
 -12   6   3        0.11       21.71     23.08 o 
 -10   6   3       33.54       24.69     23.26 o 
  -8   6   3       35.51       57.03     20.23 o 
  -6   6   3      180.97      178.82     40.51 o 
  -4   6   3      300.77      279.18     24.78 o 
  -2   6   3      251.69      222.77     24.96 o 
   0   6   3      163.17      186.29     46.84 o 
   2   6   3       45.40       37.93     20.19 o 
   4   6   3       99.26      158.27     23.06 o 
   6   6   3     1061.96     1057.65     41.69 o 
   8   6   3      283.81      312.62     31.48 o 
  10   6   3        9.49        7.41     28.48 o 
  12   6   3       14.88       17.84     27.91 o 
  -5   7   3      271.70      369.58     53.66 o 
  -3   7   3       50.36       57.59     25.69 o 
  -1   7   3      119.01      163.87     29.14 o 
   1   7   3      844.94      899.83     42.42 o 
   3   7   3        0.44      -20.28     23.96 o 
   5   7   3        2.22      -15.93     24.03 o 
 -26   0   4     1092.89     1156.52     68.82 o 
 -24   0   4     1436.74     1492.30     74.28 o 
 -22   0   4      127.43      150.64     30.80 o 
 -20   0   4     4521.31     4489.57    135.08 o 
 -18   0   4     2539.15     2830.75     94.01 o 
 -16   0   4      612.61      747.59     41.55 o 
 -14   0   4     3446.32     3832.14    107.81 o 
 -12   0   4     7908.31     8832.03    207.91 o 
 -10   0   4     4142.60     3947.65    102.35 o 
  -8   0   4      208.81      215.45     16.52 o 
  -4   0   4    52071.52    39235.66    816.10 o 
  -2   0   4    23844.38    22437.11    472.94 o 
   0   0   4      812.82      825.08     24.71 o 
   2   0   4    13763.90    14347.54    315.72 o 
   4   0   4   217789.34   157915.39   1883.56 o 
   6   0   4    11763.77    12772.72    157.49 o 
   8   0   4      153.61      158.88     10.63 o 
  10   0   4     6650.81     7109.35    166.84 o 
  12   0   4     2169.22     2161.28     67.22 o 
  14   0   4     1017.67     1097.49     46.36 o 
  16   0   4      100.39       95.45     22.78 o 
  18   0   4      547.62      462.19     35.61 o 
  20   0   4        5.72        8.82     24.55 o 
  22   0   4      762.87      814.49     51.50 o 
  24   0   4     2359.35     2448.29     98.18 o 
 -25   1   4      471.74      560.99     76.60 o 
 -23   1   4        7.64        9.92     19.42 o 
 -21   1   4       12.90        2.01     17.63 o 
 -19   1   4       63.37       38.14     17.73 o 
 -17   1   4     1926.97     1984.92     52.23 o 
 -15   1   4      763.56      698.40     30.40 o 
 -13   1   4     2087.64     2145.41     49.40 o 
 -11   1   4     7782.02     7795.65    130.79 o 
  -9   1   4       31.88       72.14     27.99 o 
  -7   1   4     1911.06     2378.66     65.78 o 
  -5   1   4     2912.54     2826.09     50.08 o 
  -3   1   4       56.81       99.99      9.65 o 
  -1   1   4    35019.07    32635.24    687.30 o 
   1   1   4    47022.06    44535.96    759.58 o 
   3   1   4     6313.05     6710.08     73.83 o 
   5   1   4      488.01      635.86     13.83 o 
   7   1   4     2617.52     2768.67     35.13 o 
   9   1   4     2231.05     2368.80     31.92 o 
  11   1   4      972.04      937.40     23.27 o 
  13   1   4      332.90      355.19     18.83 o 
  15   1   4      343.72      354.79     31.68 o 
  17   1   4     2150.38     2125.44     70.19 o 
  19   1   4     1547.26     1500.26     46.64 o 
  21   1   4      821.94      849.86     37.14 o 
  23   1   4      643.99      635.45     35.37 o 
 -24   2   4     1221.09     1383.68     52.73 o 
 -22   2   4     2728.34     2995.71     97.54 o 
 -20   2   4      729.48      797.65     54.22 o 
 -18   2   4     3906.07     3990.66     87.30 o 
 -16   2   4      955.91      869.98     33.00 o 
 -14   2   4     5343.58     5090.37     98.05 o 
 -12   2   4     1526.96     1495.26     39.95 o 
 -10   2   4      182.07      196.07      8.98 o 
  -8   2   4     2999.89     2903.23     43.46 o 
  -6   2   4     1608.83     1625.19     38.37 o 
  -4   2   4      826.90      906.82     18.13 o 
  -2   2   4      225.09      246.55      8.82 o 
   0   2   4        9.65        8.66      9.47 o 
   2   2   4        1.72        6.61      4.77 o 
   4   2   4     3828.25     4410.52    109.06 o 
   6   2   4     9843.99    10815.77    141.33 o 
   8   2   4     4855.77     4808.77     70.86 o 
  10   2   4     1217.03     1119.29     26.20 o 
  12   2   4     1411.97     1353.70     31.07 o 
  14   2   4     1434.76     1482.41     34.99 o 
  16   2   4     3559.40     3607.38     78.76 o 
  18   2   4     2503.19     2611.90     66.08 o 
  20   2   4      634.82      584.33     32.23 o 
  22   2   4     1569.88     1783.92     57.95 o 
 -23   3   4       12.67       -6.90     21.05 o 
 -21   3   4        2.09       -4.57     19.94 o 
 -19   3   4      718.27      693.87     34.43 o 
 -17   3   4      619.50      677.83     31.90 o 
 -15   3   4      189.48      181.46     20.78 o 
 -13   3   4      659.65      639.26     27.39 o 
 -11   3   4       16.76       19.09     11.51 o 
  -9   3   4     1396.77     1352.15     53.50 o 
  -7   3   4      282.10      259.81     15.61 o 
  -5   3   4     3766.97     4386.03     65.76 o 
  -3   3   4      258.29      198.29     10.51 o 
  -1   3   4       68.77      105.77     11.13 o 
   1   3   4      435.15      520.70     19.00 o 
   3   3   4      334.44      324.63     12.91 o 
   5   3   4      450.18      343.39     14.88 o 
   7   3   4     1222.26     1172.92     26.84 o 
   9   3   4      627.81      745.65     23.15 o 
  11   3   4       35.06       18.78     10.10 o 
  13   3   4       76.30       81.29     18.97 o 
  15   3   4        9.97       11.41     11.87 o 
  17   3   4       30.67       11.18     16.73 o 
  19   3   4      235.84      230.89     43.16 o 
  21   3   4       58.86       24.06     33.85 o 
 -20   4   4      460.19      427.57     29.60 o 
 -18   4   4     3144.43     3002.39     75.45 o 
 -16   4   4      188.42      181.82     24.16 o 
 -14   4   4        0.63       25.49     16.03 o 
 -12   4   4      153.71      156.42     19.80 o 
 -10   4   4     1950.72     1930.21     40.71 o 
  -8   4   4     1407.18     1459.19     42.15 o 
  -6   4   4      885.45      863.00     24.27 o 
  -4   4   4      193.79      146.67     21.56 o 
  -2   4   4      547.01      482.06     17.03 o 
   0   4   4      508.66      510.45     17.84 o 
   2   4   4     1753.20     1853.23     36.57 o 
   4   4   4       59.02       23.02      9.86 o 
   6   4   4     2645.02     2711.97     49.17 o 
   8   4   4     1926.90     1824.08    117.82 o 
  10   4   4        6.48       -7.92     10.33 o 
  12   4   4      947.46      916.34     33.34 o 
  14   4   4      601.69      572.02     28.03 o 
  16   4   4       17.15       34.53     21.82 o 
  18   4   4     1083.31     1056.05     42.12 o 
  20   4   4      450.83      494.24     33.63 o 
 -17   5   4       35.31       43.10     25.83 o 
 -15   5   4      699.54      742.66     39.22 o 
 -13   5   4      494.08      427.07     30.08 o 
 -11   5   4      351.21      377.07     26.31 o 
  -9   5   4      106.16      108.81     20.17 o 
  -7   5   4        2.78        9.48     14.55 o 
  -5   5   4       33.87       16.64     15.40 o 
  -3   5   4     1536.41     1547.96     45.77 o 
  -1   5   4     2962.96     3172.13     71.45 o 
   1   5   4       37.33       26.37     15.18 o 
   3   5   4     1827.46     1790.05     49.71 o 
   5   5   4      220.15      257.48     23.99 o 
   7   5   4      363.53      391.35     26.79 o 
   9   5   4      905.69      910.02     35.53 o 
  11   5   4       13.31        8.75     34.81 o 
  13   5   4      502.02      475.90     28.84 o 
  15   5   4       67.36       84.93     24.03 o 
  17   5   4      484.54      500.01     33.08 o 
 -14   6   4       12.69      -11.34     22.63 o 
 -12   6   4     1251.15     1327.64     50.21 o 
 -10   6   4      685.95      760.87     36.95 o 
  -8   6   4      132.74       90.75     23.31 o 
  -6   6   4     2372.25     2400.56     71.31 o 
  -4   6   4     1771.65     1778.52     54.82 o 
  -2   6   4        3.90        2.21     17.92 o 
   0   6   4     1681.94     1846.72     55.44 o 
   2   6   4      118.70      101.04     22.42 o 
   4   6   4     1763.63     1809.17     54.77 o 
   6   6   4      123.30      144.65     24.78 o 
   8   6   4       32.85       34.32     21.12 o 
  10   6   4       11.73        8.22     21.13 o 
  12   6   4      174.30      196.77     40.03 o 
  -5   7   4       46.53       76.16     26.77 o 
  -3   7   4        0.92      -23.88     22.87 o 
  -1   7   4       57.64       42.21     23.66 o 
   1   7   4        0.66       -0.04     23.40 o 
   3   7   4       19.62      -18.79     25.83 o 
 -25   1   5     1324.79     1471.88     54.88 o 
 -23   1   5      116.67       97.39     22.95 o 
 -21   1   5       97.46       84.46     19.89 o 
 -19   1   5     2382.34     2480.48     63.30 o 
 -17   1   5     2677.61     2764.86     76.36 o 
 -15   1   5        1.54        9.25     13.72 o 
 -13   1   5     1100.19     1071.59     31.76 o 
 -11   1   5    10815.05    10201.07    706.36 o 
  -9   1   5      496.23      285.08     18.61 o 
  -7   1   5     8418.16     8697.95    138.40 o 
  -5   1   5    46378.13    41892.52    848.50 o 
  -3   1   5      812.02      948.24     17.78 o 
  -1   1   5    25616.94    26132.50    272.65 o 
   1   1   5    22548.01    23030.71    250.13 o 
   3   1   5    30698.73    32497.51    337.56 o 
   5   1   5     1792.26     2072.64     25.27 o 
   7   1   5     8211.04     8746.44     96.99 o 
   9   1   5     4777.74     5465.85     64.60 o 
  11   1   5     2004.99     2077.17     38.78 o 
  13   1   5     3997.40     3965.98     64.50 o 
  15   1   5        0.73        2.86     12.40 o 
  17   1   5     3410.38     3498.31     76.04 o 
  19   1   5      308.61      275.42     33.93 o 
  21   1   5        3.73      -11.17     18.60 o 
  23   1   5       97.92       51.21     23.90 o 
 -24   2   5      215.96      222.98     31.25 o 
 -22   2   5       27.82       29.99     20.47 o 
 -20   2   5      490.70      477.40     28.46 o 
 -18   2   5     1586.44     1683.24     50.04 o 
 -16   2   5       33.50       42.91     16.52 o 
 -14   2   5     2109.06     1993.87     50.60 o 
 -12   2   5      754.17      750.02     26.86 o 
 -10   2   5     6362.79     6884.33     92.01 o 
  -8   2   5      359.80      334.24     15.32 o 
  -6   2   5      454.83      413.69     14.43 o 
  -4   2   5    23851.24    26150.33    279.21 o 
  -2   2   5     2731.67     3207.39     40.55 o 
   0   2   5      408.17      328.24      9.80 o 
   2   2   5     2541.10     2845.27     37.06 o 
   4   2   5      382.41      353.42     11.74 o 
   6   2   5     1301.07     1389.69     27.21 o 
   8   2   5     1892.58     1775.83     33.42 o 
  10   2   5      298.82      258.95     13.16 o 
  12   2   5     1003.32     1041.10     41.08 o 
  14   2   5     2217.54     2140.53     52.53 o 
  16   2   5     1380.28     1441.06     43.77 o 
  18   2   5     1122.81     1173.41     41.31 o 
  20   2   5       61.86       43.27     21.01 o 
  22   2   5      250.32      269.90     31.94 o 
 -23   3   5     1842.56     2012.25    108.21 o 
 -21   3   5      152.06      128.34     25.55 o 
 -19   3   5     1006.38      954.67     39.38 o 
 -17   3   5     2048.50     2031.43     69.14 o 
 -15   3   5      236.79      260.08     24.10 o 
 -13   3   5     1218.03     1309.50     40.25 o 
 -11   3   5    10657.90     9953.54    167.88 o 
  -9   3   5        5.36        9.32     10.26 o 
  -7   3   5    10660.61    10933.25    146.42 o 
  -5   3   5        0.50       11.78      7.16 o 
  -3   3   5       35.11        1.67      6.69 o 
  -1   3   5      636.57      480.99     18.31 o 
   1   3   5     2563.91     2643.08     43.80 o 
   3   3   5     2153.37     2345.14     40.49 o 
   5   3   5        6.15       -2.05      7.00 o 
   7   3   5      135.79      150.71     12.41 o 
   9   3   5     1130.06     1129.45     27.60 o 
  11   3   5        6.62        9.25     10.14 o 
  13   3   5     3758.96     3734.18     64.95 o 
  15   3   5       13.98       10.29     12.37 o 
  17   3   5       84.11       69.47     20.29 o 
  19   3   5     1023.48     1165.52     43.77 o 
  21   3   5       40.52       70.83     26.63 o 
 -20   4   5       89.48       74.79     23.99 o 
 -18   4   5       91.16       86.03     22.69 o 
 -16   4   5       40.28       11.65     16.88 o 
 -14   4   5     2378.25     2310.79     88.07 o 
 -12   4   5     2487.38     2333.25     58.87 o 
 -10   4   5     1797.84     1676.66     37.41 o 
  -8   4   5       93.60      103.39     12.88 o 
  -6   4   5     1489.14     1554.17     34.26 o 
  -4   4   5      476.90      453.95     17.77 o 
  -2   4   5      497.46      436.64     16.89 o 
   0   4   5     2445.00     2330.33     43.08 o 
   2   4   5       49.92       38.33      9.78 o 
   4   4   5      807.79      773.28     26.94 o 
   6   4   5       10.17       -2.97      9.40 o 
   8   4   5     6637.01     6658.07    137.19 o 
  10   4   5     2592.84     2509.19     49.23 o 
  12   4   5        0.35       -1.86     11.90 o 
  14   4   5      392.99      467.44     27.33 o 
  16   4   5      567.39      521.54     24.41 o 
  18   4   5       12.45        6.07     19.73 o 
  20   4   5       32.87       16.40     24.66 o 
 -17   5   5      604.44      624.68     35.12 o 
 -15   5   5        5.98      -15.26     27.27 o 
 -13   5   5       34.27       41.71     19.23 o 
 -11   5   5      114.76       97.45     21.92 o 
  -9   5   5       74.30       80.63     18.81 o 
  -7   5   5      114.68      101.57     18.92 o 
  -5   5   5      494.84      442.59     30.08 o 
  -3   5   5      651.91      622.39     31.52 o 
  -1   5   5      428.36      421.46     23.94 o 
   1   5   5     4023.72     4052.00     85.05 o 
   3   5   5       35.24        2.26     14.69 o 
   5   5   5      815.27      848.05     33.15 o 
   7   5   5     1335.07     1264.24     59.76 o 
   9   5   5      182.18      241.98     25.03 o 
  11   5   5     1763.83     1135.03     61.76 o 
  13   5   5       62.23      105.59     74.76 o 
  15   5   5       89.17      100.88     88.56 o 
  17   5   5      257.74      339.47     47.01 o 
 -14   6   5       64.47       75.37     37.06 o 
 -12   6   5      278.21      415.83     36.58 o 
 -10   6   5       50.23       38.61     46.28 o 
  -8   6   5        1.24        0.22     19.45 o 
  -6   6   5       17.66       29.80     19.50 o 
  -4   6   5        1.66       18.03     29.12 o 
  -2   6   5      644.74      641.70     32.56 o 
   0   6   5       11.07       -8.44     17.44 o 
   2   6   5     1777.35     1818.82     54.42 o 
   4   6   5      463.07      520.46     30.60 o 
   6   6   5      157.74      167.30     34.73 o 
   8   6   5      248.12      267.73     30.60 o 
  10   6   5      231.61      250.01     39.06 o 
  12   6   5       38.21       17.71     23.77 o 
  -5   7   5      667.93      689.91     38.96 o 
  -3   7   5       82.23       61.12     30.24 o 
  -1   7   5      117.15       72.71     25.97 o 
   1   7   5      452.57      474.90     32.84 o 
   3   7   5        9.45        5.80     24.89 o 
 -26   0   6        2.27       31.12     33.85 o 
 -24   0   6     1318.03     1559.84     75.08 o 
 -22   0   6     1205.95     1263.21     64.17 o 
 -20   0   6      229.21      184.97     34.01 o 
 -18   0   6     5283.97     4986.74    141.34 o 
 -16   0   6       98.44       68.82     21.18 o 
 -14   0   6     1847.35     1643.90     60.16 o 
 -12   0   6    12388.34    12898.07    291.98 o 
 -10   0   6     8408.39    10136.79    230.21 o 
  -8   0   6    22338.72    21189.62    452.41 o 
  -4   0   6     1080.19     1020.96     29.68 o 
  -2   0   6        8.33       45.24      5.61 o 
   0   0   6    11050.89    11326.84    252.99 o 
   2   0   6     6940.81     6890.58    201.42 o 
   4   0   6    15403.88    16780.77    410.88 o 
   6   0   6       84.42       48.71      6.05 o 
   8   0   6     2894.36     2604.79     40.11 o 
  10   0   6     2091.48     2129.00     46.83 o 
  12   0   6     8928.19     8894.45    151.83 o 
  14   0   6     9997.65     9971.71    234.55 o 
  16   0   6     1935.85     2098.56     73.32 o 
  18   0   6     6025.65     6012.99    161.39 o 
  20   0   6      360.12      257.97     37.38 o 
  22   0   6       62.74       45.40     30.96 o 
  24   0   6     1382.13     1461.18     75.72 o 
 -25   1   6      419.66      434.93     32.54 o 
 -23   1   6        3.19       21.06     19.25 o 
 -21   1   6      723.88      718.71     52.38 o 
 -19   1   6     2243.80     2364.60     61.42 o 
 -17   1   6     3390.36     3176.31     71.29 o 
 -15   1   6     2203.77     2095.21     53.42 o 
 -11   1   6     4078.95     4160.59     77.65 o 
  -9   1   6      147.83      205.69     12.87 o 
  -7   1   6    15198.82    16431.32    432.19 o 
  -5   1   6     3039.93     3231.54     56.21 o 
  -3   1   6     8695.88     8920.84     97.31 o 
  -1   1   6     6076.46     6392.98     63.62 o 
   1   1   6      682.19      722.99     10.59 o 
   3   1   6     1330.41     1744.61     39.18 o 
   5   1   6    10983.72    12222.72    119.53 o 
   7   1   6     5016.85     5056.17     48.89 o 
   9   1   6      597.62      698.26     14.60 o 
  11   1   6     7943.92     8496.59    117.71 o 
  13   1   6      194.72      217.61     13.75 o 
  15   1   6      937.71      897.02     31.74 o 
  17   1   6     1247.11     1223.13     39.52 o 
  19   1   6       78.70       55.51     18.24 o 
  21   1   6        1.21      -24.75     19.07 o 
  23   1   6       32.23       26.45     29.36 o 
 -24   2   6      283.08      323.47     35.39 o 
 -22   2   6       77.31       68.35     21.61 o 
 -20   2   6        4.73        8.70     17.87 o 
 -18   2   6      573.69      589.57     28.71 o 
 -16   2   6      181.10      149.11     26.63 o 
 -14   2   6        4.08       22.99     11.56 o 
 -12   2   6     1177.63     1105.09     23.58 o 
 -10   2   6     7197.43     7177.10    115.44 o 
  -8   2   6     1104.48     1140.67     24.96 o 
  -6   2   6     2075.63     1492.54     26.66 o 
  -4   2   6     2132.62     2185.86     30.49 o 
  -2   2   6     5834.48     6170.93     79.01 o 
   0   2   6    31391.50    33730.35    352.40 o 
   2   2   6       55.41       70.47      6.28 o 
   4   2   6      182.64      111.13     14.07 o 
   6   2   6    25224.67    26761.17    332.68 o 
   8   2   6        0.76        8.76      7.10 o 
  10   2   6     1108.25      965.11     24.33 o 
  12   2   6     1319.48     1275.21     36.18 o 
  14   2   6       55.60       32.17     12.73 o 
  16   2   6       17.01      -10.07     14.76 o 
  18   2   6      879.41      865.70     58.48 o 
  20   2   6      805.86      807.68     37.32 o 
  22   2   6       58.07       57.58     24.39 o 
 -23   3   6      269.70      297.84     34.11 o 
 -21   3   6        7.64       15.61     21.01 o 
 -19   3   6      547.26      590.77     32.23 o 
 -17   3   6       43.82       41.54     17.93 o 
 -15   3   6       80.00      100.78     17.70 o 
 -13   3   6      937.36      823.66     31.42 o 
 -11   3   6      400.90      417.13     20.82 o 
  -9   3   6      240.53      294.04     12.63 o 
  -7   3   6      107.58      117.09     25.78 o 
  -5   3   6      258.29      313.21     12.56 o 
  -3   3   6      794.66      954.37     19.12 o 
  -1   3   6      477.12      584.25     17.02 o 
   1   3   6      492.10      643.90     17.98 o 
   3   3   6      288.47      316.79     13.17 o 
   5   3   6       89.88      131.03     16.76 o 
   7   3   6       14.09       17.74      8.88 o 
   9   3   6       80.17       43.60     10.08 o 
  11   3   6      228.92      236.75     17.97 o 
  13   3   6      648.52      658.03     24.02 o 
  15   3   6      323.44      246.21     18.82 o 
  17   3   6       54.14       48.34     15.63 o 
  19   3   6     1292.07     1292.76     59.60 o 
  21   3   6        7.66       10.35     22.29 o 
 -20   4   6      269.44      296.42     43.48 o 
 -18   4   6      343.80      353.72     26.25 o 
 -16   4   6       56.38       77.44     20.13 o 
 -14   4   6      157.84      211.07     24.19 o 
 -12   4   6     6711.71     6784.34    212.49 o 
 -10   4   6     2289.41     2290.41     46.02 o 
  -8   4   6       69.07       23.23     15.09 o 
  -6   4   6     7921.92     8060.63    115.24 o 
  -4   4   6      321.36      326.18     16.97 o 
  -2   4   6      124.31      112.36     22.22 o 
   0   4   6     4586.41     4486.43     85.46 o 
   2   4   6      898.35      916.05     24.81 o 
   4   4   6      751.94      699.49     21.53 o 
   6   4   6     5291.82     5226.86     81.23 o 
   8   4   6     2812.37     2847.68     58.48 o 
  10   4   6       18.53       19.50     12.47 o 
  12   4   6       98.62       91.29     23.06 o 
  14   4   6        4.66       13.23     14.00 o 
  16   4   6       39.28       37.71     16.48 o 
  18   4   6      173.07      142.11     65.70 o 
 -17   5   6       29.52       -0.78     20.93 o 
 -15   5   6      324.73      346.43     38.74 o 
 -13   5   6      128.53      134.41     22.85 o 
 -11   5   6      280.96      320.91     25.80 o 
  -9   5   6      300.37      308.06     25.67 o 
  -7   5   6       59.33       37.77     16.47 o 
  -5   5   6        2.27      -17.95     11.97 o 
  -3   5   6     3510.51     3541.76     70.90 o 
  -1   5   6      928.12      962.60     27.86 o 
   1   5   6       94.82       71.79     13.06 o 
   3   5   6       69.90       61.82     19.60 o 
   5   5   6      242.44      237.81     43.80 o 
   7   5   6      460.31      468.08     25.98 o 
   9   5   6      265.43      235.46     51.00 o 
  11   5   6      732.90      739.46     27.83 o 
  13   5   6       93.14      103.81     22.96 o 
  15   5   6      201.75      290.16     49.30 o 
 -14   6   6      305.56      435.44     98.82 o 
 -12   6   6      992.70     1119.24     45.82 o 
 -10   6   6       57.70       59.44     33.29 o 
  -8   6   6      413.98      410.50     28.07 o 
  -6   6   6       82.76       96.01     39.63 o 
  -4   6   6       86.01       64.77     21.02 o 
  -2   6   6      132.90      122.22     23.29 o 
   0   6   6       20.18       29.67     19.93 o 
   2   6   6        7.10       32.57     20.94 o 
   4   6   6      319.06      316.53     27.17 o 
   6   6   6      400.85      441.56     28.96 o 
   8   6   6      238.40      358.96     36.98 o 
  10   6   6      447.37      479.22     32.02 o 
  12   6   6     1642.23     1674.60    169.25 o 
  -3   7   6      491.39      497.93     35.22 o 
  -1   7   6      133.86      139.23     27.45 o 
   1   7   6       25.10       83.06     26.41 o 
 -25   1   7      220.55      232.58     30.62 o 
 -23   1   7      307.22      345.06     32.67 o 
 -21   1   7      490.02      453.74     28.36 o 
 -19   1   7     1669.87     1785.43     51.49 o 
 -17   1   7     9827.00     9878.98    308.90 o 
 -13   1   7     3945.81     4030.96     78.44 o 
 -11   1   7     1390.34     1216.50     32.78 o 
  -9   1   7     1221.30     1434.42     33.86 o 
  -7   1   7    10842.11    11996.65    246.18 o 
  -5   1   7    15253.68    14989.32    227.22 o 
  -3   1   7      466.03      452.29      8.94 o 
  -1   1   7    20570.93    21112.24    200.10 o 
   1   1   7     2739.35     3040.74     32.99 o 
   3   1   7     2202.43     2438.40     28.03 o 
   5   1   7     8793.45     9773.52     97.21 o 
   7   1   7        1.89       -0.36      3.84 o 
   9   1   7      142.45       79.35      7.55 o 
  11   1   7     1034.66     1074.13     41.39 o 
  13   1   7     6716.77     6745.74     99.14 o 
  15   1   7      899.78      879.44     26.45 o 
  17   1   7     1150.85     1230.41     45.88 o 
  19   1   7     1010.07     1047.69     39.11 o 
  21   1   7      314.26      337.32     26.76 o 
  23   1   7     2126.94     2294.28     66.58 o 
 -24   2   7      157.73      192.24     30.29 o 
 -22   2   7      394.01      428.63     30.46 o 
 -20   2   7      949.60      857.80     36.65 o 
 -18   2   7      836.51      857.87     35.14 o 
 -16   2   7      505.48      454.39     36.42 o 
 -14   2   7      714.03      604.81     26.07 o 
 -12   2   7        3.13        1.65      7.21 o 
 -10   2   7     2176.41     2104.79     36.38 o 
  -8   2   7     4020.22     4367.39     62.33 o 
  -6   2   7      668.44      752.41     15.67 o 
  -4   2   7       48.37       10.44      4.99 o 
  -2   2   7      638.90      821.28     12.97 o 
   0   2   7     5179.94     5460.04     64.49 o 
   2   2   7     2862.67     3333.04     37.57 o 
   4   2   7    25862.72    27568.24    341.41 o 
   6   2   7      613.71      649.94     17.46 o 
   8   2   7       59.05       67.64     19.80 o 
  10   2   7      160.20      156.42     13.99 o 
  12   2   7       77.41       61.65     11.57 o 
  14   2   7      191.84      196.17     16.09 o 
  16   2   7        3.52       -2.72     12.38 o 
  18   2   7      236.20      219.61     25.71 o 
  20   2   7      240.75      242.22     28.99 o 
  22   2   7      193.96      167.58     47.73 o 
 -23   3   7     2009.71     2123.52     66.81 o 
 -21   3   7       88.05       78.23     22.63 o 
 -19   3   7     2352.17     2475.15    128.34 o 
 -17   3   7      702.15      615.96     30.93 o 
 -15   3   7      411.88      361.39     22.77 o 
 -13   3   7     1753.18     1597.71     46.68 o 
 -11   3   7        1.81        6.77     11.44 o 
  -9   3   7       33.49       17.25      6.95 o 
  -7   3   7      256.78      277.67     10.99 o 
  -5   3   7     2515.81     2605.70     37.85 o 
  -3   3   7    11311.53    11829.82    132.72 o 
  -1   3   7        5.05        2.58      5.80 o 
   1   3   7     8103.23     7980.00    112.12 o 
   3   3   7     1513.28     1433.96     29.20 o 
   5   3   7     9542.43     9806.33    203.62 o 
   7   3   7     3368.41     3604.89     58.71 o 
   9   3   7     1897.30     1959.44     40.13 o 
  11   3   7     9567.61     9476.23    133.87 o 
  13   3   7     1492.28     1575.55     37.42 o 
  15   3   7        4.15       -3.29     12.45 o 
  17   3   7      951.30      987.26     32.18 o 
  19   3   7       94.38       77.33     30.96 o 
  21   3   7       24.55       28.86     24.39 o 
 -20   4   7        1.00        0.35     32.41 o 
 -18   4   7      654.89      713.75     35.22 o 
 -16   4   7      429.04      416.30     25.86 o 
 -14   4   7      781.44      751.38     32.90 o 
 -12   4   7      867.78      924.55     28.15 o 
 -10   4   7       79.70       98.90     13.91 o 
  -8   4   7     1716.58     1726.36     37.67 o 
  -6   4   7       55.70       31.65     10.93 o 
  -4   4   7     1350.43     1200.52     35.38 o 
  -2   4   7       69.11       51.01     10.46 o 
   0   4   7      151.14      202.49     22.54 o 
   2   4   7      155.49      147.52     24.97 o 
   4   4   7      248.86      246.72     14.16 o 
   6   4   7      214.78      223.74     15.08 o 
   8   4   7     2401.59     2415.66     75.68 o 
  10   4   7        5.87        2.39     11.99 o 
  12   4   7      916.47      781.70     27.15 o 
  14   4   7      177.33      183.75     35.90 o 
  16   4   7      126.34      158.20     38.04 o 
  18   4   7      424.23      371.16     25.00 o 
 -17   5   7      509.24      651.57     36.64 o 
 -15   5   7      193.22      291.46     29.95 o 
 -13   5   7     1881.01     1785.47     43.83 o 
 -11   5   7     2740.68     2953.23     58.98 o 
  -9   5   7       60.39       40.66     14.73 o 
  -7   5   7     2338.59     2411.10     49.44 o 
  -5   5   7      645.53      720.57     25.07 o 
  -3   5   7       33.81       28.45     13.23 o 
  -1   5   7      559.03      526.46     25.57 o 
   1   5   7      224.74      250.11     23.31 o 
   3   5   7      691.11      605.70     55.75 o 
   5   5   7       29.94       14.98     13.28 o 
   7   5   7      812.30      748.86     34.45 o 
   9   5   7      326.77      383.37     21.09 o 
  11   5   7      145.00      183.37     27.68 o 
  13   5   7      108.63      191.99     28.42 o 
  15   5   7      316.94      357.06     24.37 o 
 -12   6   7       93.72      163.01     28.00 o 
 -10   6   7       31.94       39.93     21.72 o 
  -8   6   7       72.99       57.75     22.06 o 
  -6   6   7        1.63       30.45     21.24 o 
  -4   6   7      762.88      773.80     35.89 o 
  -2   6   7        0.88        0.18     18.37 o 
   0   6   7       12.11        3.50     19.54 o 
   2   6   7      594.58      573.43     31.61 o 
   4   6   7      114.03      116.49     34.09 o 
   6   6   7      129.22      176.14     60.16 o 
   8   6   7       49.92        4.50     21.12 o 
  10   6   7      162.66      182.30    119.68 o 
 -24   0   8      237.18      159.47     35.94 o 
 -22   0   8      232.85      259.57     40.11 o 
 -20   0   8      245.39      272.25     38.34 o 
 -18   0   8     1394.44     1353.69     59.52 o 
 -16   0   8    11403.76    11265.72    267.59 o 
 -14   0   8     5944.00     5920.43    152.89 o 
 -12   0   8     5675.15     5912.24    148.07 o 
 -10   0   8    20565.82    20253.68    437.81 o 
  -8   0   8       62.46      112.78     13.64 o 
  -6   0   8     2600.34     2372.73     62.09 o 
  -4   0   8    13981.29    13940.61    304.65 o 
  -2   0   8     8292.43     9622.63    415.19 o 
   0   0   8     9773.92     9454.97    216.10 o 
   2   0   8     2450.69     2656.73     46.06 o 
   4   0   8      650.30      520.82     12.62 o 
   6   0   8     4148.59     4112.25     57.76 o 
   8   0   8    10729.17    12564.46    275.98 o 
  10   0   8      820.83      816.62     19.95 o 
  12   0   8       81.94       54.32     12.33 o 
  14   0   8      563.01      450.48     30.16 o 
  16   0   8     7653.70     7539.30    188.66 o 
  18   0   8       63.55        3.69     21.98 o 
  20   0   8      944.30      933.53     53.74 o 
  22   0   8       80.92       68.98     35.13 o 
 -25   1   8      351.24      452.34     39.98 o 
 -23   1   8      183.75      171.45     25.83 o 
 -21   1   8      676.74      623.65     31.47 o 
 -19   1   8      350.23      426.90     52.70 o 
 -17   1   8      577.35      659.80     28.98 o 
 -15   1   8     2198.01     2387.40     56.49 o 
 -13   1   8     3754.85     3784.07     74.81 o 
 -11   1   8       14.71       -5.06     10.03 o 
  -9   1   8     2089.59     2154.98     45.09 o 
  -7   1   8     8484.83     9066.92    143.95 o 
  -5   1   8     3486.25     3992.45     56.69 o 
  -3   1   8     3258.86     3722.86     40.15 o 
  -1   1   8     3590.57     3460.52     37.25 o 
   1   1   8     2722.89     2691.40     29.98 o 
   3   1   8     6531.09     7317.53     73.62 o 
   5   1   8    21565.24    23868.72    227.33 o 
   7   1   8     4395.93     4433.50     56.48 o 
   9   1   8       19.21       23.86      5.37 o 
  11   1   8      717.93      676.51     22.87 o 
  13   1   8       10.84        2.33     10.15 o 
  15   1   8     1187.60     1167.56     30.94 o 
  17   1   8      110.59       85.13     18.76 o 
  19   1   8       64.79       51.69     19.12 o 
  21   1   8      567.44      639.38     34.44 o 
  23   1   8      697.73      709.89     37.71 o 
 -24   2   8      505.60      540.40     35.81 o 
 -22   2   8      443.41      454.51     29.83 o 
 -20   2   8      545.32      523.48     30.50 o 
 -18   2   8     3248.72     3211.99     75.55 o 
 -16   2   8       29.58       29.83     13.70 o 
 -14   2   8     1204.71      564.22     33.69 o 
 -12   2   8     5038.35     4808.33     70.51 o 
 -10   2   8       50.16       47.43      8.33 o 
  -8   2   8      462.23      548.83     15.79 o 
  -6   2   8      163.70       80.50      9.29 o 
  -4   2   8     8961.67    10487.78    116.71 o 
  -2   2   8     3466.88     3831.43     42.29 o 
   0   2   8      120.50      147.43      7.19 o 
   2   2   8    10483.36    11172.02    110.49 o 
   4   2   8      115.85       61.66     11.99 o 
   6   2   8     4171.89     4175.80     60.37 o 
   8   2   8     8547.43     8811.63    143.72 o 
  10   2   8       56.67       59.71     12.49 o 
  12   2   8     1467.24     1381.60     32.26 o 
  14   2   8      705.07      783.35     25.27 o 
  16   2   8      347.84      410.12     22.21 o 
  18   2   8      877.54      929.67     37.34 o 
  20   2   8       95.37      101.92     46.93 o 
  22   2   8      387.93      409.09     45.72 o 
 -23   3   8        0.45       14.98     23.32 o 
 -21   3   8      103.54      138.90     51.26 o 
 -19   3   8      113.63      181.77     70.51 o 
 -17   3   8       38.69       34.76     17.87 o 
 -15   3   8       75.61       11.99     15.64 o 
 -13   3   8      162.55      192.05     65.70 o 
 -11   3   8     4194.54     2116.84     72.03 o 
  -9   3   8       28.52        5.33      6.83 o 
  -7   3   8       38.06       33.53      8.85 o 
  -5   3   8      544.62      547.13     14.82 o 
  -3   3   8      386.39      491.88     14.05 o 
  -1   3   8     1848.21     2199.35     33.66 o 
   1   3   8        1.40       -3.09      6.34 o 
   3   3   8     1946.69     2042.07     37.33 o 
   5   3   8       85.31       87.36     20.67 o 
   7   3   8      135.71      125.86     17.45 o 
   9   3   8       14.57        5.07      9.66 o 
  11   3   8      636.23      677.55     23.12 o 
  13   3   8        9.87       34.29     13.02 o 
  15   3   8        2.35       -6.19     13.46 o 
  17   3   8      184.04      145.84     41.71 o 
  19   3   8      116.46      119.68     34.81 o 
  21   3   8       31.68       25.35     34.49 o 
 -20   4   8      856.16      787.53     57.59 o 
 -18   4   8      615.21      578.85     31.80 o 
 -16   4   8       59.58       93.84     28.72 o 
 -14   4   8      500.01      440.55     25.06 o 
 -12   4   8     1522.80     1412.07     35.89 o 
 -10   4   8      463.21      391.27     18.75 o 
  -8   4   8      109.42      141.97     44.04 o 
  -6   4   8     1634.13     1649.08     36.27 o 
  -4   4   8      189.05      134.83     24.33 o 
  -2   4   8       14.45        1.84      9.65 o 
   0   4   8     2018.98     2013.91     40.06 o 
   2   4   8      756.33      734.50     22.41 o 
   4   4   8        8.33        3.41     10.04 o 
   6   4   8      792.07      782.94     24.36 o 
   8   4   8     1778.94     1863.75     40.87 o 
  10   4   8     2628.70     2799.02     80.16 o 
  12   4   8     1877.45     2072.62     46.10 o 
  14   4   8      987.90      969.21     31.69 o 
  16   4   8       16.90       17.52     20.80 o 
  18   4   8     1275.62     1413.12    114.06 o 
 -17   5   8      475.59      455.16     26.85 o 
 -15   5   8       60.43       47.11     17.99 o 
 -13   5   8        9.89       20.91     15.82 o 
 -11   5   8       60.68       45.83     17.86 o 
  -9   5   8      352.04      329.83     20.59 o 
  -7   5   8      213.40      244.59     22.40 o 
  -5   5   8       67.14       59.58     14.37 o 
  -3   5   8       88.96        8.78     14.95 o 
  -1   5   8      933.68      856.74     33.40 o 
   1   5   8     2165.14     2226.35     46.30 o 
   3   5   8     1321.65     1376.09     34.99 o 
   5   5   8      673.34      675.63     24.82 o 
   7   5   8        0.73        4.88     14.36 o 
   9   5   8      809.32      839.24     29.46 o 
  11   5   8        0.05        7.35     16.42 o 
  13   5   8       74.16       52.93     23.98 o 
  15   5   8        1.13      -35.31     23.54 o 
 -12   6   8      179.85      211.30     51.10 o 
 -10   6   8      987.67     1114.68     58.16 o 
  -8   6   8      438.17      419.77     29.55 o 
  -6   6   8      554.67      680.49     36.34 o 
  -4   6   8        5.12        2.79     19.67 o 
  -2   6   8      847.41      890.65     38.62 o 
   0   6   8     3295.70     3144.77    192.67 o 
   4   6   8      322.34      262.12    133.32 o 
   6   6   8        4.84        2.58     19.96 o 
   8   6   8        2.67        6.88     21.95 o 
  10   6   8       51.84       32.25     37.22 o 
 -25   1   9      625.85      732.69     39.81 o 
 -23   1   9      377.85      395.99     29.15 o 
 -21   1   9      357.81      319.05     24.34 o 
 -19   1   9       18.61       46.88     16.68 o 
 -17   1   9        0.99        7.22     18.77 o 
 -15   1   9     1117.15     1182.69     78.61 o 
 -13   1   9     3472.13     3614.57     72.54 o 
 -11   1   9      826.76      665.03     40.03 o 
  -9   1   9      286.57      321.32     18.53 o 
  -7   1   9     2129.80     2434.31     47.30 o 
  -5   1   9     5675.10     5409.67    102.43 o 
  -3   1   9     5241.72     5487.73     64.05 o 
  -1   1   9     7147.17     7322.98     73.46 o 
   1   1   9     2593.02     2618.48     29.72 o 
   3   1   9      774.04      907.36     13.86 o 
   5   1   9    25586.39    27346.39    280.74 o 
   7   1   9    19048.67    19539.64    189.29 o 
   9   1   9     2972.04     3220.05     35.50 o 
  11   1   9      909.36      893.82     20.73 o 
  13   1   9     4524.23     4365.55     70.72 o 
  15   1   9      714.10      699.35     24.08 o 
  17   1   9      848.64      878.59     38.10 o 
  19   1   9      479.33      449.55     27.41 o 
  21   1   9       18.40       57.59     34.81 o 
 -24   2   9      899.27      935.18     44.75 o 
 -22   2   9      242.16      253.55     28.87 o 
 -20   2   9      294.71      359.95     28.88 o 
 -18   2   9       41.15       27.63     30.64 o 
 -16   2   9     3351.59     3302.81     74.27 o 
 -14   2   9      200.98      245.81     24.71 o 
 -12   2   9      478.86      515.62     17.17 o 
 -10   2   9     1769.66     1751.01     33.13 o 
  -8   2   9    10533.37    10622.98    136.62 o 
  -6   2   9    21749.37    21735.75    264.40 o 
  -4   2   9      206.73      258.05      8.67 o 
  -2   2   9     4934.13     5350.55     73.08 o 
   0   2   9      108.96       83.08      9.68 o 
   2   2   9       45.04       37.11      6.65 o 
   4   2   9     2315.82     2414.51     37.81 o 
   6   2   9      199.51      211.68      9.77 o 
   8   2   9       25.66       23.96      7.19 o 
  10   2   9       24.05       12.77      9.01 o 
  12   2   9     1702.15     1667.22     36.47 o 
  14   2   9      183.54      181.01     17.54 o 
  16   2   9      649.30      594.16     23.36 o 
  18   2   9       98.35      108.89     46.36 o 
  20   2   9      602.89      554.76     47.81 o 
  22   2   9       12.57        7.70     37.54 o 
 -23   3   9     1669.05     1793.38     61.17 o 
 -21   3   9      995.25     1088.54     45.09 o 
 -19   3   9     1207.22     1272.50     65.29 o 
 -17   3   9      710.33      605.22     30.56 o 
 -13   3   9     1199.38     1162.45     37.66 o 
 -11   3   9     7482.24     7156.46     88.05 o 
  -9   3   9      346.42      350.02     13.09 o 
  -7   3   9     5411.46     5173.90     71.20 o 
  -5   3   9     4945.75     4989.99     63.81 o 
  -3   3   9     3512.62     3606.79     48.92 o 
  -1   3   9      654.94      627.13     15.95 o 
   1   3   9      864.73      926.30     19.68 o 
   3   3   9      135.72      173.52     10.49 o 
   5   3   9     1176.06     1088.05     25.74 o 
   7   3   9       23.97       13.03      9.44 o 
   9   3   9      367.93      393.33     17.44 o 
  11   3   9      207.90      243.88     18.61 o 
  13   3   9        2.26       -8.60     15.19 o 
  15   3   9      790.60      752.85     27.63 o 
  17   3   9      869.05      799.20     53.10 o 
  19   3   9     1828.41      899.68     61.28 o 
 -20   4   9       91.85       61.81     24.10 o 
 -18   4   9       80.69       93.96     22.65 o 
 -16   4   9      169.28      204.12     36.42 o 
 -14   4   9       29.40       20.01     13.76 o 
 -12   4   9      842.81      735.67     31.55 o 
 -10   4   9     4719.48     4244.59    248.51 o 
  -8   4   9      618.88      681.32     23.19 o 
  -6   4   9     1140.46     1113.84     28.94 o 
  -4   4   9       37.29       30.13     10.58 o 
  -2   4   9     2113.72     2167.72     42.56 o 
   0   4   9     1835.06     1904.76     39.48 o 
   2   4   9     1768.57     1643.41     35.53 o 
   4   4   9       10.20       14.30     10.89 o 
   6   4   9       65.42       47.60     13.37 o 
   8   4   9      346.75      355.71     18.45 o 
  10   4   9      240.80      202.16     26.66 o 
  12   4   9     4524.90     4579.97     78.65 o 
  14   4   9       70.36       77.63     21.32 o 
  16   4   9        7.40       28.45     21.04 o 
  18   4   9       70.04       75.01     42.67 o 
 -17   5   9      420.18      411.66     25.66 o 
 -15   5   9      119.31       94.35     18.66 o 
 -13   5   9      400.74      395.21     22.39 o 
 -11   5   9       13.77       19.31     15.12 o 
  -9   5   9       72.49       69.19     22.74 o 
  -7   5   9       52.12       16.79     13.89 o 
  -5   5   9      959.26      964.62     29.05 o 
  -3   5   9     1590.30     1569.82     37.71 o 
  -1   5   9      196.99      181.56     33.49 o 
   1   5   9       99.78      128.61     16.97 o 
   3   5   9      213.93      239.42     46.22 o 
   5   5   9      195.77      227.35     34.00 o 
   7   5   9     2073.37     2278.64     49.25 o 
   9   5   9       21.50       -0.10     28.24 o 
  11   5   9     1323.63     1369.58     49.46 o 
  13   5   9      846.81      859.86     41.98 o 
  15   5   9        4.52       20.74     26.25 o 
 -12   6   9        8.24       -1.79     21.99 o 
 -10   6   9        2.44      -10.84     26.95 o 
  -8   6   9       22.98       48.60     21.51 o 
  -6   6   9       16.67        1.31     20.20 o 
  -4   6   9        6.21        6.90     20.03 o 
   0   6   9      123.75      130.61     24.16 o 
   2   6   9      361.72      398.84     28.15 o 
   4   6   9      582.75      637.69     33.58 o 
   6   6   9       84.21       70.27     36.26 o 
   8   6   9      101.28       85.51     38.18 o 
  10   6   9       15.07       -6.26     36.90 o 
 -24   0  10     2024.21     2111.23     91.44 o 
 -22   0  10     5335.13     5510.05    162.67 o 
 -20   0  10     1833.50     1932.19     77.81 o 
 -18   0  10     3582.09     3443.90    108.77 o 
 -16   0  10     2753.51     2625.08     86.31 o 
 -14   0  10     6519.90     6370.26    162.51 o 
 -12   0  10     1147.56     1171.60     46.52 o 
 -10   0  10      256.32      275.78     20.86 o 
  -8   0  10      331.37      228.61     17.33 o 
  -6   0  10     4910.55     5885.51     99.55 o 
  -4   0  10     7464.15     8319.94    196.36 o 
  -2   0  10     1131.48      956.92     21.02 o 
   0   0  10     1066.42     1141.92     39.95 o 
   2   0  10    19348.29    20241.97    450.64 o 
   4   0  10      243.18      171.68      8.47 o 
   6   0  10     7356.89     7497.57    144.97 o 
   8   0  10     3064.90     2834.42     45.16 o 
  10   0  10     5653.50     6279.57     87.85 o 
  12   0  10    15836.81    17094.61    292.09 o 
  14   0  10     5612.23     5955.69    112.61 o 
  16   0  10     4591.37     4812.99    133.96 o 
  18   0  10     1033.95     1070.86     54.39 o 
 -25   1  10      175.37      177.91     30.70 o 
 -23   1  10       28.45       50.39     23.90 o 
 -21   1  10      408.18      466.42     37.38 o 
 -19   1  10        0.13       -8.48     14.49 o 
 -17   1  10      429.70      368.32     21.55 o 
 -15   1  10     1806.99     1902.37     48.94 o 
 -13   1  10      914.72      915.40     32.17 o 
 -11   1  10     6221.95     6078.57    106.18 o 
  -9   1  10     4944.20     5523.80     95.23 o 
  -7   1  10     4494.60     4382.32     63.86 o 
  -5   1  10        9.97       15.36      4.77 o 
  -3   1  10      245.48      119.21      6.51 o 
  -1   1  10      435.65      516.45     11.30 o 
   1   1  10     1859.36     1878.95     27.09 o 
   3   1  10      383.74      522.34     14.17 o 
   5   1  10       37.71       10.67      4.69 o 
   7   1  10      488.90      461.79     11.62 o 
   9   1  10     1318.71     1348.90     19.52 o 
  11   1  10      446.98      419.24     12.96 o 
  13   1  10       25.15       14.04     11.18 o 
  15   1  10     1962.61     2067.92     43.63 o 
  17   1  10      442.66      414.72     27.02 o 
  19   1  10      166.35       86.79     32.25 o 
  21   1  10      236.03      249.30     43.80 o 
 -24   2  10      224.75      223.56     48.13 o 
 -22   2  10      374.96      393.15     29.20 o 
 -20   2  10       35.36       30.33     17.07 o 
 -18   2  10      126.25      113.23     26.95 o 
 -16   2  10     2693.04     2781.65     81.66 o 
 -14   2  10     1275.73     1192.53     37.64 o 
 -12   2  10     3377.31     3228.41     52.72 o 
 -10   2  10     2876.82     2761.75     57.89 o 
  -8   2  10     2350.36     2394.16     37.84 o 
  -6   2  10     9600.60     9378.76    121.09 o 
  -4   2  10    11361.64    11582.97    127.04 o 
  -2   2  10     3530.57     3176.14     40.23 o 
   0   2  10     1787.93     1580.95     44.60 o 
   2   2  10     1346.91     1255.48     18.61 o 
   4   2  10     5315.36     5718.28     69.13 o 
   6   2  10      198.50      203.53      8.93 o 
   8   2  10      262.51      309.21     12.47 o 
  10   2  10     3847.56     4104.63     65.56 o 
  12   2  10     1301.43     1213.10     30.44 o 
  14   2  10      294.77      318.60     18.12 o 
  16   2  10       19.85        9.28     16.91 o 
  18   2  10      157.30      113.92     24.01 o 
  20   2  10     1287.38     1365.72     69.79 o 
 -23   3  10      187.04      157.61     29.69 o 
 -21   3  10        0.87       25.11     20.89 o 
 -19   3  10       47.06        5.21     19.97 o 
 -17   3  10       77.18       29.96     17.45 o 
 -15   3  10        1.37       10.05     14.90 o 
 -13   3  10      266.55      298.91     20.76 o 
 -11   3  10       85.06       77.44     14.22 o 
  -9   3  10      721.20      830.38     19.94 o 
  -7   3  10      400.33      405.09     13.89 o 
  -5   3  10     1521.11     1791.70     30.39 o 
  -3   3  10      505.24      498.67     14.62 o 
  -1   3  10     1070.94     1077.66     21.64 o 
   1   3  10      501.40      518.10     14.82 o 
   3   3  10      724.36      728.24     21.70 o 
   5   3  10      100.71      117.31     24.81 o 
   7   3  10       90.56      117.57     22.80 o 
   9   3  10      709.49      752.27     23.23 o 
  11   3  10      350.94      377.12     21.05 o 
  13   3  10     1264.25     1255.00     43.37 o 
  15   3  10      234.21       88.28     21.71 o 
  17   3  10       48.44       24.67     20.51 o 
  19   3  10        6.93      -32.73     21.89 o 
 -20   4  10       21.61       24.23     21.84 o 
 -18   4  10      393.67      382.26     27.70 o 
 -16   4  10      958.86      888.04     30.81 o 
 -14   4  10      177.50      204.23     23.98 o 
 -12   4  10       90.09       85.41     15.12 o 
 -10   4  10      113.08      128.77     26.84 o 
  -8   4  10     2295.55     2243.13     38.11 o 
  -6   4  10     1544.64     1582.23     30.27 o 
  -4   4  10     2489.18     2342.22     38.69 o 
  -2   4  10     4564.15     4490.91     72.06 o 
   0   4  10     2387.97     2444.31     46.25 o 
   2   4  10      489.58      420.71     17.96 o 
   4   4  10        0.66        5.14     10.38 o 
   6   4  10     2880.88     2914.13     53.62 o 
   8   4  10      167.97      200.04     17.94 o 
  10   4  10     2212.93     2398.81     63.61 o 
  12   4  10      984.44     1094.48     43.07 o 
  14   4  10      413.51      450.75     30.73 o 
  16   4  10      169.28      135.31     27.07 o 
  18   4  10     1010.68     1177.72     49.17 o 
 -17   5  10       42.91       33.14     20.94 o 
 -15   5  10       64.06       63.19     19.35 o 
 -13   5  10      317.93      248.58     59.52 o 
 -11   5  10      116.97      111.91     45.25 o 
  -9   5  10      102.37       63.27     19.49 o 
  -7   5  10      481.63      423.35     21.23 o 
  -5   5  10      349.92      300.02     19.22 o 
  -3   5  10      123.48      100.67     19.38 o 
  -1   5  10      327.84      250.30     27.65 o 
   1   5  10      229.69      242.96     18.80 o 
   3   5  10       20.30        4.35     13.20 o 
   5   5  10        2.44      -13.63     17.51 o 
   7   5  10       84.43       62.94     20.63 o 
   9   5  10      168.53      143.32     25.41 o 
  11   5  10      126.76       96.27     26.14 o 
  13   5  10        1.12       12.91     25.07 o 
 -12   6  10      113.41      136.20     27.36 o 
 -10   6  10        9.72      -10.77     21.19 o 
  -8   6  10      580.34      499.21     42.11 o 
  -6   6  10       57.93       13.95     72.67 o 
  -4   6  10        0.18       -8.53     19.82 o 
  -2   6  10      366.86      360.70     29.06 o 
   0   6  10      559.61      576.58     47.81 o 
   2   6  10      532.90      521.23     47.01 o 
   4   6  10      213.94      245.45     44.44 o 
   6   6  10       52.42       40.91     35.45 o 
   8   6  10      663.93      802.30     58.72 o 
 -25   1  11       30.87       29.13     24.92 o 
 -23   1  11     1435.22     1491.56     51.94 o 
 -21   1  11      573.05      552.14     30.20 o 
 -19   1  11      491.54      438.23     36.50 o 
 -17   1  11     1576.26     1648.31     49.01 o 
 -15   1  11       20.03        8.45     12.59 o 
 -13   1  11     8953.51     8674.68    147.36 o 
 -11   1  11     7274.24     7131.16    121.83 o 
  -9   1  11      936.37      938.02     26.26 o 
  -7   1  11      152.22      136.68      9.34 o 
  -5   1  11     4816.08     4740.25     71.55 o 
  -3   1  11      696.07      781.24     14.16 o 
  -1   1  11     2258.83     2208.93     30.98 o 
   1   1  11     2712.32     2812.32     37.69 o 
   3   1  11      194.68      163.73      6.20 o 
   5   1  11      336.19      358.99      9.39 o 
   7   1  11      269.16      221.64      8.60 o 
   9   1  11       48.45       25.77      6.18 o 
  11   1  11      137.76      108.28     15.50 o 
  13   1  11     6057.20     6162.61    127.86 o 
  15   1  11      289.94      296.14     26.08 o 
  17   1  11      404.89      366.65     27.45 o 
 -24   2  11       13.41        1.03     23.86 o 
 -22   2  11      139.76      126.66     26.09 o 
 -20   2  11       89.63       68.61     20.59 o 
 -18   2  11      575.40      601.81     46.60 o 
 -16   2  11     2089.15     1896.87     51.83 o 
 -14   2  11     9281.18     9043.67    157.16 o 
 -12   2  11      152.43      195.38     15.76 o 
 -10   2  11      124.86       84.58     14.15 o 
  -8   2  11      287.81      240.70     10.76 o 
  -6   2  11      251.01      235.28      8.76 o 
  -4   2  11     1361.12     1358.08     20.19 o 
  -2   2  11        9.49        6.34      7.52 o 
   0   2  11     4878.14     4930.38     53.55 o 
   2   2  11       17.94        4.15      6.88 o 
   4   2  11      406.64      343.44     10.80 o 
   6   2  11     1381.78     1614.61     24.26 o 
   8   2  11    10086.64    10465.36    108.77 o 
  10   2  11      308.69      265.32     20.23 o 
  12   2  11       32.66       29.55     15.53 o 
  14   2  11      697.90      744.26     32.62 o 
  16   2  11      159.25      144.86     23.39 o 
  18   2  11      283.22      258.67     29.94 o 
 -21   3  11      832.65      408.13     41.71 o 
 -19   3  11      804.03      764.52     78.13 o 
 -17   3  11        1.64        4.91     22.94 o 
 -15   3  11       10.30       14.05     23.50 o 
 -13   3  11      187.15      172.58     21.81 o 
 -11   3  11     4743.86     4429.10     60.79 o 
  -9   3  11     6955.37     6755.77    106.38 o 
  -7   3  11     1060.34     1128.19     23.36 o 
  -5   3  11     3841.05     3860.95     52.93 o 
  -3   3  11       39.83       29.99      8.24 o 
  -1   3  11      713.24      765.17     18.19 o 
   1   3  11    11522.96    11856.30    134.75 o 
   3   3  11     2426.21     2505.78     38.19 o 
   5   3  11     6052.20     6212.68     78.16 o 
   7   3  11     4922.71     4997.22     98.49 o 
   9   3  11      255.84      174.88     37.86 o 
  11   3  11       79.41       69.45     18.66 o 
  13   3  11        1.09       -3.16     16.29 o 
  15   3  11      268.88      110.53     31.93 o 
  17   3  11      741.87      673.91     61.20 o 
  19   3  11      794.23      832.46     42.70 o 
 -20   4  11       45.90       28.89     24.38 o 
 -18   4  11     1154.96     1151.50     45.04 o 
 -16   4  11       12.50       22.97     15.73 o 
 -14   4  11      111.04      121.31     20.58 o 
 -12   4  11        9.23        3.41     12.34 o 
 -10   4  11     1575.70     1551.30     37.20 o 
  -8   4  11        3.83       -4.94      9.58 o 
  -6   4  11       82.26       41.72     12.41 o 
  -4   4  11      267.51      257.84     17.56 o 
  -2   4  11        1.57        9.34      8.97 o 
   0   4  11     2274.41     2263.69     44.04 o 
   2   4  11      512.36      414.47     17.97 o 
   4   4  11     2469.42     2497.16     61.51 o 
   6   4  11      120.88       91.77     18.81 o 
   8   4  11        0.20       -8.43     15.71 o 
  10   4  11       72.45       51.87     20.96 o 
  12   4  11      664.65      667.49     44.60 o 
  14   4  11      548.34      485.53     31.87 o 
  16   4  11        1.99        6.76     25.18 o 
 -17   5  11     2614.75     3115.83    114.22 o 
 -15   5  11       24.90       11.48     18.35 o 
 -13   5  11      928.78      914.11     43.07 o 
 -11   5  11     1074.65     1255.76     36.89 o 
  -9   5  11       48.76       20.39     15.80 o 
  -7   5  11      773.22      887.31     29.35 o 
  -5   5  11      661.43      631.52     24.70 o 
  -3   5  11       75.98       39.59     14.08 o 
  -1   5  11      578.67      563.43     23.43 o 
   1   5  11      495.01      493.48     30.40 o 
   3   5  11      185.66      133.58     27.11 o 
   5   5  11       80.50       74.10     20.91 o 
   7   5  11     1130.95     1232.70     45.37 o 
   9   5  11      746.17      702.53     59.28 o 
  11   5  11      154.52      117.46     34.57 o 
  13   5  11      147.28      111.34     28.58 o 
 -10   6  11       15.31       -2.28     22.38 o 
  -8   6  11      248.44      257.51     64.89 o 
  -6   6  11       65.23       78.85     23.71 o 
  -4   6  11        5.39        7.22     32.89 o 
  -2   6  11      120.98       53.90     33.37 o 
   0   6  11       92.91       55.35     34.49 o 
   2   6  11        9.74       21.66     33.85 o 
   4   6  11        4.39       34.81     34.01 o 
   6   6  11       76.77       46.36     36.58 o 
   8   6  11      122.24      105.24     42.99 o 
 -24   0  12        0.01       25.83     31.28 o 
 -22   0  12      412.47      480.80     42.67 o 
 -20   0  12      251.53      223.32     36.10 o 
 -18   0  12      810.66      789.46     45.88 o 
 -16   0  12      975.49      869.68     45.24 o 
 -14   0  12     1190.17     1251.82     51.66 o 
 -12   0  12     8791.67     8430.48    200.86 o 
 -10   0  12     5308.50     4831.76    122.09 o 
  -8   0  12      666.73      711.34     30.16 o 
  -6   0  12    38163.64    36059.19   1479.95 o 
  -4   0  12    10857.41    12272.31    192.68 o 
  -2   0  12      815.41      812.34     36.82 o 
   0   0  12    13586.01    13233.36    303.21 o 
   2   0  12     3646.99     3935.13    106.04 o 
   4   0  12     7940.24     8464.29    109.72 o 
   6   0  12     1300.49     1239.21     24.72 o 
   8   0  12        6.70       -8.63      8.11 o 
  10   0  12      121.87      144.57     16.14 o 
  12   0  12     3280.52     3287.38     67.69 o 
  14   0  12      297.89      267.75     30.64 o 
  16   0  12      773.26      754.17     48.77 o 
 -23   1  12       28.84       19.50     21.58 o 
 -21   1  12     1240.06     1218.90     44.52 o 
 -19   1  12      359.08      367.37     24.39 o 
 -17   1  12     2785.52     2670.68     63.75 o 
 -15   1  12       12.15       23.10     18.13 o 
 -13   1  12     1102.27     1120.16     38.98 o 
 -11   1  12     1887.90     1947.45     44.98 o 
  -9   1  12      507.33      422.55     15.04 o 
  -7   1  12     3279.43     3349.70     45.05 o 
  -5   1  12     2974.34     3158.96     41.66 o 
  -3   1  12     9286.96     9870.55    111.06 o 
  -1   1  12      180.09      157.02      8.27 o 
   1   1  12     1439.73     1430.53     23.42 o 
   3   1  12      158.77       91.90      7.85 o 
   5   1  12     1792.53     1878.13     29.68 o 
   7   1  12     3145.87     3530.58     48.79 o 
   9   1  12     6222.40     6878.12     74.68 o 
  11   1  12     1405.90     1302.81     27.05 o 
  13   1  12      241.68      247.07     22.01 o 
  15   1  12      154.75      138.13     30.64 o 
  17   1  12       94.92       96.42     32.41 o 
 -22   2  12     1135.57     1185.57     47.05 o 
 -20   2  12      121.89      139.35     24.42 o 
 -18   2  12      846.23      953.18     37.60 o 
 -16   2  12     1542.57     1582.04     46.99 o 
 -14   2  12       59.48       48.49     15.35 o 
 -12   2  12      404.01      374.85     15.89 o 
 -10   2  12     1092.06     1073.63     22.64 o 
  -8   2  12      328.97      356.76     16.53 o 
  -6   2  12     4675.81     4573.80     52.16 o 
  -4   2  12      117.71      116.85      7.61 o 
  -2   2  12       43.34       57.20     10.61 o 
   0   2  12     4222.00     4409.30     49.12 o 
   2   2  12      498.20      425.60     10.36 o 
   4   2  12       94.89       57.20     16.09 o 
   6   2  12     6026.41     6389.38     79.70 o 
   8   2  12     1252.17     1120.44     23.99 o 
  10   2  12       13.46        1.08     10.33 o 
  12   2  12     8370.41     8889.07    160.10 o 
  14   2  12     1570.44     1585.11     48.56 o 
  16   2  12       41.45       33.47     20.73 o 
  18   2  12      537.77      619.89     50.53 o 
 -21   3  12      178.12      196.98     29.59 o 
 -19   3  12      150.71      183.18     26.90 o 
 -17   3  12       82.43       90.89     20.75 o 
 -15   3  12       93.56       42.24     16.32 o 
 -13   3  12      223.22      233.04     18.86 o 
 -11   3  12      536.05      453.94     16.76 o 
  -9   3  12     3034.54     3018.54     58.91 o 
  -7   3  12     1659.94     1702.40     30.41 o 
  -5   3  12        0.01      -10.91      7.27 o 
  -3   3  12      663.89      668.33     17.33 o 
  -1   3  12     4738.74     4797.34     62.45 o 
   1   3  12      475.38      486.80     14.83 o 
   3   3  12      840.22      848.53     26.80 o 
   5   3  12       36.93       15.58     10.33 o 
   7   3  12      119.28       78.02     22.30 o 
   9   3  12       99.38       55.93     60.88 o 
  13   3  12        0.06        6.28     17.44 o 
  15   3  12        0.25       -6.20     20.41 o 
  17   3  12       64.93       39.39     23.91 o 
  19   3  12        3.42       16.52     37.06 o 
 -20   4  12       18.17       24.33     40.59 o 
 -18   4  12      643.68      702.83     29.05 o 
 -16   4  12       23.75       69.24     17.40 o 
 -14   4  12      157.61      140.31     25.77 o 
 -12   4  12      692.74      657.53     25.32 o 
 -10   4  12       91.71      131.43     14.26 o 
  -8   4  12       56.92       47.11     15.70 o 
  -6   4  12      902.25      861.93     22.23 o 
  -4   4  12     1039.99     1014.49     23.78 o 
  -2   4  12      391.07      313.28     14.34 o 
   0   4  12       32.29       47.11     12.89 o 
   2   4  12      737.95      680.46     29.12 o 
   4   4  12       18.45       21.34     16.56 o 
   6   4  12     4201.27     4284.33     91.41 o 
   8   4  12      193.06      200.05     24.82 o 
  10   4  12        2.35       -9.99     18.59 o 
  12   4  12      589.43      660.92     35.60 o 
  14   4  12        0.30        4.18     22.43 o 
  16   4  12       13.51       35.60     25.98 o 
 -15   5  12        0.58       21.23     19.58 o 
 -13   5  12      380.28      339.72     33.29 o 
 -11   5  12      396.55      416.18     24.16 o 
  -9   5  12      115.10      143.54     43.51 o 
  -7   5  12       41.50       65.33     21.07 o 
  -5   5  12        9.81        6.28     14.07 o 
  -3   5  12      197.74      128.79     28.07 o 
  -1   5  12       92.08       37.70     19.06 o 
   1   5  12     1066.70     1065.89     40.16 o 
   3   5  12       65.57       44.78     20.26 o 
   5   5  12       44.15       23.23     20.37 o 
   7   5  12      291.50      235.83     28.53 o 
   9   5  12      283.45      265.46     68.02 o 
  11   5  12      115.85       63.48     25.08 o 
  13   5  12      111.24       74.40     27.52 o 
 -10   6  12      618.37      604.81     51.34 o 
  -8   6  12       25.72       -8.66     33.21 o 
  -6   6  12      765.05      877.86     55.83 o 
  -4   6  12       73.57       25.35     33.53 o 
  -2   6  12       42.74       31.76     32.57 o 
   0   6  12      570.45      646.84     51.02 o 
   2   6  12      102.54       80.37     36.58 o 
   4   6  12      538.99      485.29     48.13 o 
   6   6  12     1322.39     1452.67     76.36 o 
 -23   1  13      498.71      538.29     32.94 o 
 -21   1  13      156.70      179.81     25.27 o 
 -19   1  13      825.66      804.50     34.18 o 
 -17   1  13     1029.65      911.86     34.14 o 
 -15   1  13     5354.15     4987.86    136.52 o 
 -13   1  13      106.43      124.96     35.53 o 
 -11   1  13      741.89      813.16     26.99 o 
  -9   1  13      197.16      187.39     12.52 o 
  -7   1  13      285.19      304.92     10.91 o 
  -5   1  13     3885.64     4007.33     51.14 o 
  -3   1  13     1391.88     1274.76     20.18 o 
  -1   1  13     1315.38     1258.82     21.60 o 
   1   1  13     8547.42     8883.50    134.26 o 
   3   1  13      703.76      631.93     14.84 o 
   5   1  13     2198.65     2122.34     32.85 o 
   7   1  13       58.33       59.86     10.57 o 
   9   1  13      120.04       66.73     11.30 o 
  11   1  13     9184.23     9501.69    134.39 o 
  13   1  13     1646.16     1730.12     39.67 o 
  15   1  13      660.49      642.35     47.01 o 
  17   1  13      841.05      853.64     55.83 o 
 -22   2  13       10.35        6.30     21.88 o 
 -20   2  13     1765.39     1915.51     83.26 o 
 -18   2  13      107.26      164.14     53.82 o 
 -16   2  13        1.32       15.10     15.48 o 
 -14   2  13       24.32       42.75     12.57 o 
 -12   2  13        6.51       -3.97      8.14 o 
 -10   2  13      897.35      955.36     21.66 o 
  -8   2  13       10.29       20.69      6.81 o 
  -6   2  13     7676.89     7721.90     81.93 o 
  -4   2  13      794.82      727.73     14.57 o 
  -2   2  13     3133.39     3051.15     36.75 o 
   0   2  13      124.55      113.93      9.23 o 
   2   2  13       82.92      114.78     12.87 o 
   4   2  13       26.21        9.33      7.28 o 
   6   2  13      878.63      868.58     20.27 o 
   8   2  13     1867.77     1777.80     31.88 o 
  10   2  13      643.89      632.73     22.74 o 
  12   2  13      273.00      166.51     38.26 o 
  14   2  13       67.18       48.29     27.27 o 
  16   2  13      927.12      989.84     62.09 o 
  18   2  13       22.28       65.61     31.76 o 
 -21   3  13      578.15      575.06     35.22 o 
 -19   3  13      491.45      521.96     31.70 o 
 -17   3  13     3045.33     3100.32     75.04 o 
 -15   3  13      146.67      185.27     23.42 o 
 -13   3  13     2407.34     2337.68     57.29 o 
 -11   3  13     4848.26     4550.00     70.66 o 
  -9   3  13      603.52      681.71     23.33 o 
  -7   3  13    10231.64     9978.82    123.70 o 
  -5   3  13      793.92      832.11     20.02 o 
  -3   3  13     1197.28     1174.52     36.69 o 
  -1   3  13     1071.91      944.42     29.61 o 
   1   3  13     1018.77      947.26     30.70 o 
   3   3  13     1597.40     1608.25     42.17 o 
   5   3  13     1520.84     1543.43     42.09 o 
   7   3  13      202.03       72.10     17.23 o 
   9   3  13      148.90      160.23     23.98 o 
  11   3  13      193.50      136.43     35.70 o 
  13   3  13     2058.13     2153.09     60.57 o 
  15   3  13     2865.17     3126.26    118.72 o 
  17   3  13       53.94       60.80     39.79 o 
 -18   4  13        7.27        2.68     17.63 o 
 -16   4  13       74.80       54.92     16.93 o 
 -14   4  13      196.44      201.64     20.58 o 
 -12   4  13        4.99       33.67     14.16 o 
 -10   4  13       24.55       61.90     12.33 o 
  -8   4  13      739.02      736.34     21.39 o 
  -6   4  13     1249.18     1168.19     26.46 o 
  -4   4  13     1633.28     1667.08     38.03 o 
  -2   4  13     3428.62     3320.62     85.63 o 
   0   4  13      388.15      340.21     22.51 o 
   2   4  13      378.76      366.24     18.62 o 
   4   4  13      266.58      275.81     26.23 o 
   6   4  13        4.73        3.18     16.22 o 
   8   4  13       94.70       89.97     21.47 o 
  10   4  13       16.87       43.07     21.50 o 
  12   4  13       20.27       -9.19     21.71 o 
  14   4  13       34.39      -11.47     24.16 o 
  16   4  13      220.57      219.95     50.21 o 
 -15   5  13       17.65        8.24     19.03 o 
 -13   5  13      237.43      240.71     42.63 o 
 -11   5  13      555.98      568.62     26.58 o 
  -9   5  13      354.92      321.28     27.83 o 
  -7   5  13      167.95       83.80     23.82 o 
  -5   5  13      571.54      554.12     30.17 o 
  -3   5  13      534.22      580.92     30.68 o 
  -1   5  13      889.03      827.03     35.39 o 
   1   5  13     2782.06     2685.84     68.85 o 
   3   5  13     1096.31     1109.57     42.21 o 
   5   5  13      353.11      356.84     27.39 o 
   7   5  13     1444.59     1525.69     52.11 o 
   9   5  13        0.40        3.14     24.16 o 
  11   5  13     1208.78     1304.29     51.27 o 
  -8   6  13      132.71      145.35     42.19 o 
  -6   6  13       95.54       44.28     34.65 o 
  -4   6  13        2.57       26.79     34.81 o 
  -2   6  13       81.56       95.13     37.38 o 
   0   6  13       78.29       38.66     36.42 o 
   2   6  13        5.03       -4.97     33.85 o 
   4   6  13      561.62      568.88     52.14 o 
   6   6  13      259.35      338.98     53.10 o 
 -24   0  14     3865.02     4429.57    145.99 o 
 -22   0  14     2859.74     3031.92    108.77 o 
 -20   0  14     2640.26     2588.50     94.33 o 
 -18   0  14     3641.36     3771.82    116.31 o 
 -16   0  14      203.03      272.25     32.57 o 
 -14   0  14     1789.54     1565.45     59.36 o 
 -12   0  14     4952.49     4860.00    126.58 o 
 -10   0  14     2992.25     3108.29     85.99 o 
  -8   0  14      446.57      429.65     19.25 o 
  -6   0  14      217.97      171.24     12.47 o 
  -4   0  14     3153.70     3442.83     62.18 o 
  -2   0  14     4182.95     4293.85    115.83 o 
   0   0  14      179.17      175.83     19.41 o 
   2   0  14    10436.60    10464.70    249.63 o 
   4   0  14      403.44      493.99     20.89 o 
   6   0  14     3819.91     4137.66    115.99 o 
   8   0  14    16347.00    16141.12    253.29 o 
  10   0  14      202.00      148.95     32.57 o 
  12   0  14     3592.21     3643.80    117.11 o 
  14   0  14     1315.02     1375.35     66.74 o 
  16   0  14     1754.45     1996.52     85.67 o 
 -23   1  14      108.23      135.93     25.69 o 
 -21   1  14      150.60      172.59     25.78 o 
 -19   1  14      105.43      105.88     20.55 o 
 -17   1  14      114.40      170.79     21.38 o 
 -15   1  14     1129.86     1117.22     52.14 o 
 -13   1  14     3513.77     3276.76     68.34 o 
 -11   1  14      611.64      554.78     18.95 o 
  -9   1  14      775.08      770.07     18.14 o 
  -7   1  14      714.65      659.05     15.77 o 
  -5   1  14      125.82      149.97      8.98 o 
  -3   1  14     6614.55     6471.61     90.63 o 
  -1   1  14     1453.14     1456.77     24.17 o 
   1   1  14     1187.88     1207.22     27.15 o 
   3   1  14      316.49      254.11     13.43 o 
   5   1  14      700.95      635.50     20.16 o 
   7   1  14       60.74       49.57     12.30 o 
   9   1  14      419.49      416.76     15.46 o 
  11   1  14     1542.83     1687.22     38.68 o 
  13   1  14      171.24      188.99     37.13 o 
  15   1  14      376.21      433.96     42.03 o 
  17   1  14        1.91       17.65     26.79 o 
  19   1  14      530.22      561.66     52.94 o 
 -22   2  14        0.70       13.75     22.38 o 
 -20   2  14        5.16       22.62     29.52 o 
 -18   2  14        1.26       -2.72     18.25 o 
 -16   2  14     2338.73     2233.47     58.48 o 
 -14   2  14      109.10      151.36     23.80 o 
 -12   2  14     4400.09     4308.43     60.13 o 
 -10   2  14     7121.66     6799.25     84.94 o 
  -8   2  14      326.80      323.47     11.37 o 
  -6   2  14     6841.61     6776.25     73.65 o 
  -4   2  14     5798.35     5990.23     89.51 o 
  -2   2  14     1741.51     1717.74     28.61 o 
   0   2  14     5147.17     5149.90     65.32 o 
   2   2  14      548.81      526.47     14.93 o 
   4   2  14      708.80      617.79     21.06 o 
   6   2  14     1067.18      966.44     21.83 o 
   8   2  14      497.95      494.00     19.90 o 
  10   2  14     1230.71     1147.80     31.23 o 
  12   2  14        2.78       37.54     24.55 o 
  14   2  14       96.67       85.99     32.73 o 
  16   2  14       94.20       63.21     30.80 o 
  18   2  14      333.01      382.14     45.08 o 
 -21   3  14      214.67      229.63     44.76 o 
 -19   3  14      108.89       98.76     47.81 o 
 -17   3  14      105.43      111.22     23.87 o 
 -15   3  14        2.55      -12.92     13.08 o 
 -13   3  14      867.25      833.36     32.21 o 
 -11   3  14      657.71      609.16     21.13 o 
  -9   3  14        2.46        9.43      9.35 o 
  -7   3  14     3878.65     3694.96     74.06 o 
  -5   3  14       14.06        2.52     10.38 o 
  -3   3  14      596.52      605.69     24.79 o 
  -1   3  14       76.72       59.91     14.46 o 
   1   3  14      615.73      681.22     26.61 o 
   3   3  14      158.49      168.06     23.23 o 
   5   3  14     1084.23     1026.41     28.97 o 
   7   3  14      150.16       88.87     14.29 o 
   9   3  14      241.58      219.65     24.88 o 
  11   3  14       50.91       17.17     28.56 o 
  13   3  14        6.58       -0.48     29.52 o 
  15   3  14      764.58      724.97     56.79 o 
  17   3  14      573.87      586.36     52.62 o 
 -18   4  14      232.27      189.87     36.06 o 
 -16   4  14      509.16      509.21     25.10 o 
 -14   4  14       34.06       31.36     16.04 o 
 -12   4  14      476.02      482.79     22.59 o 
 -10   4  14     2124.51     2248.59     47.32 o 
  -8   4  14      159.67      121.74     16.12 o 
  -6   4  14     1924.94     1845.60     41.41 o 
  -4   4  14        0.19      -13.14     11.78 o 
  -2   4  14       64.39       56.42     13.63 o 
   0   4  14       52.28       40.24     14.21 o 
   2   4  14      164.57      188.58     30.31 o 
   4   4  14      924.77      966.37     37.38 o 
   6   4  14     1291.80     1200.82     42.21 o 
   8   4  14      170.07      241.39     43.96 o 
  10   4  14      352.05      350.74     28.15 o 
  12   4  14       86.18       85.51     35.29 o 
  14   4  14      258.99      257.97     48.61 o 
 -15   5  14       11.95       -1.37     25.07 o 
 -13   5  14       54.80        3.78     27.27 o 
 -11   5  14      183.08      177.68     28.58 o 
  -9   5  14      160.95      118.15     24.20 o 
  -7   5  14      373.18      381.46     28.21 o 
  -5   5  14        6.61       19.73     19.79 o 
  -3   5  14       30.85       19.37     19.32 o 
  -1   5  14       91.61       53.46     26.39 o 
   1   5  14       16.37       25.33     20.42 o 
   3   5  14       28.84       -2.13     19.90 o 
   5   5  14      177.73      132.22     25.30 o 
   7   5  14       11.81       19.43     23.12 o 
   9   5  14       14.33        7.87     24.36 o 
  11   5  14        7.32      -18.61     25.24 o 
  -8   6  14       21.40       -7.86     34.01 o 
  -6   6  14       14.30       27.11     35.29 o 
  -4   6  14      198.61      207.05     32.57 o 
  -2   6  14      127.12      111.00     26.56 o 
   0   6  14       53.82       32.38     35.61 o 
   2   6  14      720.73      721.11     39.29 o 
   4   6  14        3.08       21.37     28.14 o 
 -23   1  15      964.72      922.20     42.26 o 
 -21   1  15      334.17      378.34     63.37 o 
 -19   1  15       42.71       53.74     23.58 o 
 -17   1  15     2516.36     2514.55     62.05 o 
 -15   1  15      876.17      898.07     32.39 o 
 -13   1  15     2969.35     3008.28     64.37 o 
 -11   1  15      748.82      662.69     20.80 o 
  -9   1  15       90.52       85.68      9.70 o 
  -7   1  15      378.39      366.26     15.24 o 
  -5   1  15      587.76      529.69     16.92 o 
  -3   1  15        8.46       -1.44      7.31 o 
  -1   1  15     1743.63     1753.91     34.97 o 
   1   1  15     3753.71     3603.38     58.75 o 
   3   1  15      302.97      336.82     15.15 o 
   5   1  15      147.03      122.75     22.69 o 
   7   1  15     1897.27     1680.27     30.58 o 
   9   1  15     5055.77     5267.14     69.86 o 
  11   1  15     1118.30     1231.96     32.87 o 
  13   1  15      547.48      560.31     29.93 o 
  15   1  15       51.09       31.76     28.88 o 
  17   1  15       80.60      113.26     36.10 o 
  19   1  15     1179.34     1485.08     81.66 o 
 -22   2  15       16.68       11.68     23.32 o 
 -20   2  15       25.91      -27.27     27.91 o 
 -18   2  15     1808.91     1846.92     54.67 o 
 -16   2  15      125.66      179.74     45.40 o 
 -14   2  15      294.66      303.34     14.57 o 
 -12   2  15     6331.94     5909.65     77.53 o 
 -10   2  15     2914.75     2865.43     39.28 o 
  -8   2  15      144.45      197.18     13.52 o 
  -6   2  15     1710.45     1693.48     29.85 o 
  -4   2  15     1185.27     1210.49     23.85 o 
  -2   2  15      578.56      570.87     15.83 o 
   0   2  15      623.60      580.01     18.93 o 
   2   2  15      171.62      148.14     17.45 o 
   6   2  15      233.36      241.00     21.72 o 
   8   2  15     1369.33     1339.69     41.63 o 
  10   2  15      431.22      389.58     25.18 o 
  12   2  15     2596.76     2677.54    102.51 o 
  14   2  15      368.81      390.32     49.89 o 
  16   2  15      180.18      171.66     38.98 o 
  18   2  15      581.61      574.33     52.46 o 
 -21   3  15        3.24        4.75     25.46 o 
 -19   3  15       24.89       14.39     18.08 o 
 -17   3  15        0.90      -11.05     15.50 o 
 -15   3  15        7.06       -9.92     14.40 o 
 -13   3  15      449.42      486.26     21.37 o 
 -11   3  15        6.99       13.33     17.63 o 
  -9   3  15     2249.54     2158.64     44.48 o 
  -7   3  15     5298.22     5166.77     81.40 o 
  -5   3  15     7782.43     7492.52    108.76 o 
  -3   3  15      986.64     1020.83     27.65 o 
  -1   3  15        2.56        4.95     10.54 o 
   1   3  15     3371.27     3437.89     59.52 o 
   3   3  15     1587.90     1527.72     35.39 o 
   5   3  15     4993.10     5169.42     82.17 o 
   7   3  15     1578.82     1543.67     58.88 o 
   9   3  15      890.85      936.42     56.95 o 
  11   3  15     1202.13     1185.56     66.26 o 
  13   3  15     1969.01     1843.15     86.31 o 
  15   3  15      368.86      423.21     56.47 o 
 -18   4  15      991.37     1098.96     55.91 o 
 -16   4  15      194.81      195.25     29.01 o 
 -14   4  15     1085.54     1048.73     43.08 o 
 -12   4  15       99.52      107.92     22.61 o 
 -10   4  15     1233.27     1245.89     34.50 o 
  -8   4  15       18.53        3.04     13.80 o 
  -6   4  15     1304.04     1338.42     34.85 o 
  -4   4  15        0.08       -5.85     11.80 o 
  -2   4  15      256.49      196.23     18.89 o 
   0   4  15      479.03      493.16     21.66 o 
   2   4  15      628.96      610.28     23.81 o 
   4   4  15     2429.69     2453.00     51.25 o 
   6   4  15       57.38       59.18     20.46 o 
   8   4  15      474.48      435.42     28.86 o 
  10   4  15        6.24      -10.59     30.96 o 
  12   4  15      405.53      437.49     47.17 o 
  14   4  15       27.59       24.55     33.37 o 
 -13   5  15      504.47      596.00     36.52 o 
 -11   5  15      193.26      160.11     27.67 o 
  -9   5  15       91.65       74.74     23.32 o 
  -7   5  15      893.61     1015.10     41.62 o 
  -5   5  15      895.05      917.13     39.15 o 
  -3   5  15       10.29        8.87     21.21 o 
  -1   5  15      113.39       88.28     22.17 o 
   1   5  15      410.70      359.37     27.49 o 
   3   5  15       56.58       31.40     23.25 o 
   5   5  15      442.01      408.05     30.61 o 
   7   5  15      580.20      618.68     36.17 o 
   9   5  15        9.56       55.70     61.12 o 
  -6   6  15      148.05       86.42     27.67 o 
  -4   6  15        9.88       -9.01     26.14 o 
  -2   6  15      129.56       97.29     27.73 o 
   0   6  15      150.77      113.08     28.97 o 
   2   6  15        2.16       -6.58     27.71 o 
 -22   0  16       10.91        6.74     29.84 o 
 -20   0  16      202.65      214.81     37.86 o 
 -18   0  16      214.28      182.25     32.25 o 
 -16   0  16     4978.93     4758.29    133.64 o 
 -14   0  16      294.61      300.64     27.91 o 
 -12   0  16     2149.79     2057.60     50.52 o 
 -10   0  16     4873.55     4722.09     89.28 o 
  -8   0  16     1153.39     1114.65     49.73 o 
  -6   0  16     8107.72     7590.16    192.67 o 
  -4   0  16      975.77      952.30     43.64 o 
  -2   0  16    10203.87     9886.68    239.20 o 
   0   0  16    11871.71    11571.49    275.78 o 
   2   0  16     2263.65     2227.86     74.44 o 
   4   0  16     3760.75     3726.63     74.18 o 
   6   0  16      481.28      397.54     21.22 o 
   8   0  16        6.91       -0.70     12.95 o 
  10   0  16      640.08      609.45     27.43 o 
  12   0  16      527.68      486.58     39.95 o 
  14   0  16       13.16       -2.25     27.11 o 
  16   0  16      143.48      235.35     39.79 o 
 -23   1  16     1144.72     1268.15     49.40 o 
 -21   1  16     1737.09     1736.52     55.30 o 
 -19   1  16      657.04      703.13     32.78 o 
 -17   1  16      513.55      535.07     27.62 o 
 -15   1  16        3.37        6.04     14.08 o 
 -13   1  16     1015.09      931.44     33.71 o 
 -11   1  16      512.15      479.44     16.21 o 
  -9   1  16     1571.96     1476.80     32.65 o 
  -7   1  16     1634.45     1612.65     33.08 o 
  -5   1  16     2127.61     2099.29     50.62 o 
  -3   1  16     1040.15     1024.03     25.87 o 
  -1   1  16      821.04      845.79     33.61 o 
   1   1  16     1150.21     1068.13     42.46 o 
   3   1  16       73.10       72.39     11.68 o 
   5   1  16     1023.42      940.48     25.93 o 
   7   1  16      123.84      102.05     11.72 o 
   9   1  16     1669.09     1772.94     33.30 o 
  11   1  16      265.69      290.59     19.45 o 
  13   1  16      564.65      644.78     32.17 o 
  15   1  16      342.10      346.95     27.68 o 
  17   1  16       13.27       26.79     34.65 o 
 -22   2  16      604.29      674.16     37.94 o 
 -20   2  16      253.67      325.42     32.48 o 
 -18   2  16     1301.40     1222.73     43.95 o 
 -16   2  16     1333.54     1268.97     35.66 o 
 -14   2  16      830.18      847.02     26.45 o 
 -12   2  16     2397.66     2383.94     47.00 o 
 -10   2  16     1345.92     1375.46     28.21 o 
  -8   2  16      566.94      536.18     20.14 o 
  -6   2  16      505.68      493.12     26.27 o 
  -4   2  16       23.90       20.04      9.45 o 
  -2   2  16       91.04       98.53     20.70 o 
   0   2  16       14.47       -0.76     12.17 o 
   2   2  16     2687.73     2601.71     87.51 o 
   4   2  16      277.88      189.14     31.12 o 
   6   2  16      145.62      128.42     17.49 o 
   8   2  16     2291.06     2512.74     62.58 o 
  10   2  16      139.47      168.54     22.73 o 
  12   2  16     3070.91     3015.17     73.18 o 
  14   2  16      288.90      331.12     47.49 o 
  16   2  16      579.39      527.01     51.82 o 
 -19   3  16      167.46      217.70     52.70 o 
 -17   3  16       28.35        9.91     21.29 o 
 -15   3  16      161.73      140.42     46.93 o 
 -13   3  16        1.02       18.92     17.97 o 
 -11   3  16      556.94      500.79     28.19 o 
  -9   3  16      777.09      742.73     26.95 o 
  -7   3  16        0.19       -1.74     11.96 o 
  -5   3  16       12.21        0.81     11.87 o 
  -3   3  16     2472.64     2350.01     46.38 o 
  -1   3  16      388.70      368.44     18.03 o 
   1   3  16       11.11        4.92     15.67 o 
   3   3  16      244.93      186.77     22.03 o 
   5   3  16      260.17      266.55     67.22 o 
   7   3  16       28.55        2.21     17.02 o 
   9   3  16      298.73      295.75     38.42 o 
  11   3  16      264.48      199.09     41.07 o 
  13   3  16      761.39      677.97     55.35 o 
  15   3  16      372.63      324.55     49.41 o 
 -16   4  16      108.55      138.52     27.56 o 
 -14   4  16        3.67        6.08     21.94 o 
 -12   4  16       10.99       19.58     19.62 o 
 -10   4  16      953.31      904.36     29.70 o 
  -8   4  16       36.90       29.55     14.83 o 
  -6   4  16      812.31      757.48     26.96 o 
  -4   4  16       81.92       80.06     15.84 o 
  -2   4  16      213.20      209.51     19.75 o 
   0   4  16     1275.96     1373.21     35.68 o 
   2   4  16     1718.31     1717.95     41.39 o 
   4   4  16      409.89      389.87     25.87 o 
   6   4  16      653.14      677.01     49.89 o 
   8   4  16      344.59      332.41     48.45 o 
  10   4  16       31.59        1.60     31.76 o 
  12   4  16       84.36       70.59     38.50 o 
 -13   5  16      136.88      108.47     27.71 o 
 -11   5  16       24.27       24.33     24.34 o 
  -9   5  16      424.85      423.57     31.20 o 
  -7   5  16      223.99      288.99     24.53 o 
  -5   5  16       23.01       57.91     17.58 o 
  -3   5  16       90.66       46.14     21.58 o 
  -1   5  16       34.72        9.39     20.92 o 
   1   5  16      116.13      109.39     43.80 o 
   3   5  16      199.45      176.58     30.32 o 
   5   5  16       75.35       66.82     25.46 o 
   7   5  16      164.85      154.97     40.27 o 
   9   5  16       30.21       15.24     35.45 o 
 -21   1  17      170.40      326.93     31.53 o 
 -19   1  17      283.46      339.77     29.80 o 
 -17   1  17      655.73      691.84     30.74 o 
 -15   1  17       20.84       18.34     15.92 o 
 -13   1  17      696.82      601.99     28.12 o 
 -11   1  17     3247.41     2987.95     54.52 o 
  -9   1  17     1771.85     1730.12     47.48 o 
  -7   1  17      241.71      238.33     17.58 o 
  -5   1  17     7936.87     8033.21    143.62 o 
  -3   1  17     5419.60     5470.78     83.42 o 
  -1   1  17      436.51      390.95     16.64 o 
   1   1  17     4552.89     4135.35    130.83 o 
   3   1  17        8.68       25.11     11.52 o 
   5   1  17      542.84      463.66     19.34 o 
   7   1  17     3297.40     3386.46     50.94 o 
   9   1  17      156.51      155.12     14.61 o 
  11   1  17      483.03      494.04     22.92 o 
  13   1  17      532.38      548.87     31.28 o 
  15   1  17       30.38        6.06     22.10 o 
  17   1  17       23.32      -24.06     29.52 o 
 -20   2  17      579.35      588.45     47.81 o 
 -18   2  17       41.06       44.00     21.56 o 
 -16   2  17       83.44       79.61     20.24 o 
 -14   2  17        1.31        7.08     12.69 o 
 -12   2  17       15.04       13.21     12.23 o 
 -10   2  17     1753.04     1719.91     38.33 o 
  -8   2  17        0.18        0.76     10.88 o 
  -6   2  17      334.61      320.91     23.59 o 
  -4   2  17      130.90      133.31     18.69 o 
  -2   2  17     1710.61     1773.31     47.84 o 
   0   2  17     2880.50     3038.66     77.57 o 
   2   2  17     3173.44     3248.34     72.25 o 
   4   2  17      129.13       46.35     49.65 o 
   6   2  17       88.91       69.14     26.95 o 
   8   2  17      891.82      849.70     34.73 o 
  10   2  17      132.10      113.60     21.82 o 
  12   2  17     1110.72     1005.17     41.63 o 
  14   2  17      902.29      770.05     56.79 o 
  16   2  17       41.87       47.81     38.02 o 
 -19   3  17     1111.37     1181.75     48.13 o 
 -17   3  17     2977.81     3083.55     79.76 o 
 -15   3  17       17.20       21.17     20.11 o 
 -13   3  17      797.05      814.28     35.68 o 
 -11   3  17     1417.52     1500.81     37.72 o 
  -9   3  17      172.93      266.75     36.76 o 
  -7   3  17     5268.98     5265.31     84.32 o 
  -5   3  17      321.37      336.12     24.62 o 
  -3   3  17     4068.45     3756.99     82.10 o 
  -1   3  17      385.68      319.36     22.56 o 
   1   3  17     1130.20     1011.07     36.79 o 
   3   3  17      106.26       80.27     32.01 o 
   5   3  17      268.55      234.10     23.96 o 
   7   3  17     1133.08     1191.84     43.23 o 
   9   3  17      373.77      350.05     29.33 o 
  11   3  17        2.60      -15.08     32.09 o 
  13   3  17      941.23     1029.63     67.86 o 
  15   3  17      671.48      704.76     58.72 o 
 -16   4  17      858.04      902.32     42.44 o 
 -14   4  17       35.35       45.57     28.32 o 
 -12   4  17      292.75      338.79     29.60 o 
 -10   4  17       21.92       14.61     16.21 o 
  -8   4  17      722.82      666.81     26.29 o 
  -6   4  17      778.97      829.84     29.00 o 
  -4   4  17        0.02      -18.81     13.72 o 
  -2   4  17      605.46      565.47     23.53 o 
   0   4  17       94.40       94.73     24.79 o 
   2   4  17      551.79      480.70     35.94 o 
   4   4  17        0.82       13.54     19.04 o 
   6   4  17      117.09       38.18     30.64 o 
   8   4  17      162.63       17.81     31.44 o 
  10   4  17        6.67      -12.67     34.01 o 
  12   4  17        0.63       31.28     37.06 o 
 -11   5  17      238.03      213.22     31.28 o 
  -9   5  17      246.97      223.49     31.98 o 
  -7   5  17      173.85      165.08     22.39 o 
  -5   5  17      698.86      673.95     28.38 o 
  -3   5  17      985.00      945.91     51.12 o 
  -1   5  17       98.93       74.53     24.32 o 
   1   5  17     1690.67     1815.08     84.06 o 
   3   5  17       55.42       67.70     36.42 o 
   5   5  17     1841.02     1859.52     87.27 o 
   7   5  17      755.62      888.61     63.21 o 
 -22   0  18      552.76      687.91     54.55 o 
 -20   0  18      307.40      348.13     38.66 o 
 -14   0  18     2704.36     2882.41    100.75 o 
 -12   0  18     2478.88     2302.78     84.55 o 
 -10   0  18      350.51      318.61     30.96 o 
  -8   0  18      119.99      132.03     25.83 o 
  -6   0  18      174.33      174.87     26.95 o 
  -4   0  18     1515.40     1576.04     61.93 o 
  -2   0  18     1096.64     1062.99     48.45 o 
   0   0  18     2427.58     2367.91     79.09 o 
   2   0  18     1716.22     1696.04     64.81 o 
   4   0  18     1537.98     1449.26     41.19 o 
   6   0  18     4187.44     4096.33     83.50 o 
   8   0  18      510.21      473.51     25.32 o 
  10   0  18     1013.21     1063.52     37.80 o 
  12   0  18     7199.04     7344.22    205.35 o 
  14   0  18      125.64      147.75     38.18 o 
  16   0  18      117.30      115.83     34.97 o 
 -21   1  18      910.20      955.19     57.75 o 
 -19   1  18       44.20       41.71     28.72 o 
 -17   1  18     1552.40     1510.87     48.95 o 
 -15   1  18      169.64      154.20     22.25 o 
 -13   1  18      469.28      474.60     26.72 o 
 -11   1  18      728.95      723.11     31.10 o 
  -9   1  18     2139.86     1941.32     80.70 o 
  -7   1  18        0.23       -8.14     12.70 o 
  -5   1  18      169.57      184.94     19.75 o 
  -3   1  18     2481.16     2439.86     51.22 o 
  -1   1  18      165.04      170.22     14.97 o 
   1   1  18     4113.64     3652.03    187.84 o 
   3   1  18      131.91       90.96     13.51 o 
   5   1  18        3.12       -8.73     11.01 o 
   7   1  18     1209.52     1139.89     26.53 o 
   9   1  18     1329.30     1306.40     35.12 o 
  11   1  18      172.61      176.07     22.48 o 
  13   1  18        0.54        8.43     20.23 o 
  15   1  18      343.39      463.36     33.50 o 
  17   1  18      109.93      201.66     47.97 o 
 -20   2  18      509.00      449.86     31.48 o 
 -18   2  18      159.66      116.64     50.13 o 
 -16   2  18     1273.01     1337.44     47.02 o 
 -14   2  18      734.70      705.73     25.65 o 
 -12   2  18     1392.72     1274.33     33.47 o 
 -10   2  18      109.32      132.99     20.49 o 
  -8   2  18      407.35      419.69     24.97 o 
  -6   2  18     8269.55     8160.24    282.59 o 
  -4   2  18        4.98        3.67     19.01 o 
  -2   2  18       24.48       24.09     14.35 o 
   0   2  18     4249.52     4050.79     84.90 o 
   2   2  18      364.71      369.18     23.36 o 
   4   2  18      840.56      778.07     48.45 o 
   6   2  18      209.04      219.16     57.83 o 
   8   2  18      913.31      951.41     37.32 o 
  10   2  18       58.22       23.70     18.96 o 
  12   2  18     1570.07     1473.49     49.66 o 
  14   2  18     1410.68     1443.05     78.13 o 
  16   2  18      758.10      780.64     62.09 o 
 -19   3  18      105.03       87.37     27.22 o 
 -17   3  18      149.69      143.15     55.99 o 
 -15   3  18        0.46       -9.22     19.97 o 
 -13   3  18       65.95       81.02     16.87 o 
 -11   3  18      653.09      590.12     24.46 o 
  -9   3  18       49.55       30.13     14.10 o 
  -7   3  18      750.30      760.21     33.42 o 
  -5   3  18      432.58      379.33     23.89 o 
  -3   3  18      647.88      674.73     31.48 o 
  -1   3  18      374.37      404.06     25.75 o 
   1   3  18       35.76       31.88     28.40 o 
   3   3  18      438.23      381.15     25.01 o 
   5   3  18       90.32       57.80     18.37 o 
   7   3  18       66.66       50.99     19.28 o 
   9   3  18       36.21       29.13     21.22 o 
  11   3  18      306.45      300.96     47.17 o 
  13   3  18       55.55       46.04     37.06 o 
 -16   4  18      998.78      473.26     50.37 o 
 -14   4  18      343.95      196.04     42.83 o 
 -12   4  18     1206.30     1105.49    167.73 o 
 -10   4  18     1749.67     1560.98    108.67 o 
  -8   4  18        1.11       -8.48     15.60 o 
  -6   4  18     1176.46     1135.28     47.17 o 
  -4   4  18      117.84      100.90     27.75 o 
  -2   4  18       27.87       13.48     25.43 o 
   0   4  18      928.65      915.08     52.62 o 
   4   4  18       62.25       12.33     41.07 o 
   6   4  18      239.08      337.38     44.76 o 
   8   4  18        3.78       26.47     34.49 o 
  10   4  18       61.45       68.66     40.91 o 
 -11   5  18       94.08       71.72     42.51 o 
  -9   5  18       21.15       22.56     25.63 o 
  -7   5  18      148.48      203.59     50.90 o 
  -5   5  18      453.56      455.08     24.84 o 
  -3   5  18      307.01      388.20     82.14 o 
  -1   5  18       22.53       20.70     33.53 o 
   1   5  18        1.74      -21.34     32.25 o 
   3   5  18        3.35       31.76     35.61 o 
   5   5  18      488.99      497.33     49.25 o 
 -19   1  19        3.40       34.65     32.25 o 
 -17   1  19     3992.71     3818.50    131.23 o 
 -15   1  19      409.96      401.34     28.28 o 
 -13   1  19     2207.47     2308.79     61.76 o 
 -11   1  19      408.64      437.66     26.12 o 
  -9   1  19      551.13      545.90     27.27 o 
  -7   1  19     1644.40     1718.32     62.09 o 
  -5   1  19     1195.32     1155.39     37.68 o 
  -3   1  19     1082.95     1099.41     29.33 o 
  -1   1  19      109.89       77.61     13.15 o 
   1   1  19      123.35       82.78     22.94 o 
   3   1  19       47.20       11.08     11.99 o 
   5   1  19      385.04      332.07     18.53 o 
   7   1  19      198.95      218.28     16.65 o 
   9   1  19     1181.86     1251.78     35.46 o 
  11   1  19      683.03      701.51     27.54 o 
  13   1  19      956.18     1021.86     62.65 o 
  15   1  19      306.09      455.22     38.73 o 
 -20   2  19      503.33      547.66     34.87 o 
 -18   2  19        2.13      -49.33     32.89 o 
 -16   2  19      607.21      507.59     46.68 o 
 -14   2  19      597.83      632.85     31.66 o 
 -12   2  19       22.37       41.82     17.26 o 
 -10   2  19      794.74      787.80     33.04 o 
  -8   2  19     1937.69     1967.82     54.64 o 
  -6   2  19     2030.27     2038.14     56.05 o 
  -4   2  19     1505.68     1411.69     47.17 o 
  -2   2  19     2366.05     2340.02     85.27 o 
   0   2  19      490.10      469.91     39.06 o 
   2   2  19      891.88      914.40     35.55 o 
   4   2  19     3100.71     3210.16    111.18 o 
   6   2  19      521.03      469.33     27.21 o 
   8   2  19      953.84     1028.44     40.02 o 
  10   2  19      543.38      525.44     31.10 o 
  12   2  19       37.52       29.48     22.08 o 
  14   2  19       63.50       64.33     34.65 o 
 -17   3  19       30.12       14.61     23.70 o 
 -15   3  19      118.70       92.47     23.80 o 
 -13   3  19       57.54       48.10     20.07 o 
 -11   3  19     1023.63      965.99     38.58 o 
  -9   3  19     3219.63     3333.27     78.68 o 
  -7   3  19        7.51       13.00     17.19 o 
  -5   3  19      451.11      477.46     29.04 o 
  -3   3  19       16.69       16.59     20.86 o 
  -1   3  19      581.97      604.09     31.21 o 
   1   3  19     2966.46     2945.81     72.63 o 
   3   3  19      322.05      343.20     24.67 o 
   5   3  19     1691.92     1800.84     54.27 o 
   7   3  19     2454.79     2492.66     67.55 o 
   9   3  19       46.37       20.08     21.71 o 
  11   3  19      751.62      824.28     61.44 o 
  13   3  19      191.62      137.81     42.51 o 
 -12   4  19      229.98      214.95    119.60 o 
  -8   4  19      570.99      466.20     39.79 o 
  -6   4  19      384.39      457.54     39.14 o 
  -4   4  19       43.33       61.16     36.50 o 
  -2   4  19      280.96      265.67     37.22 o 
   0   4  19       90.75       46.33     47.73 o 
   2   4  19      111.29      107.72     24.05 o 
   4   4  19       49.88       42.19     21.72 o 
   6   4  19      271.73      306.75     46.76 o 
   8   4  19      841.81      864.55     62.89 o 
  -9   5  19        6.77      -23.42     39.14 o 
  -7   5  19      115.77      105.78     27.30 o 
  -5   5  19       26.86      -10.59     22.92 o 
  -3   5  19       36.98       18.67     23.66 o 
  -1   5  19      653.83      636.31     36.50 o 
   1   5  19      172.17       88.24     38.66 o 
   3   5  19        1.83      -33.69     36.42 o 
 -18   0  20      153.79      177.75     41.71 o 
 -16   0  20     3467.54     3390.48    118.56 o 
 -14   0  20       75.10       63.85     25.83 o 
 -12   0  20      302.58      328.40     40.91 o 
 -10   0  20     3907.90     4098.77    126.74 o 
  -8   0  20        9.25       40.75     22.78 o 
  -6   0  20     6893.16     7217.16    192.83 o 
  -4   0  20     3001.99     2916.58     95.78 o 
  -2   0  20     3449.93     3283.80    103.32 o 
   0   0  20     1778.53     1783.31     69.47 o 
   2   0  20      401.71      396.70     23.36 o 
   4   0  20     1266.02     1177.87     38.72 o 
   6   0  20      744.31      790.39     40.35 o 
   8   0  20      263.26      251.64     68.98 o 
  10   0  20        3.40        7.04     18.39 o 
  12   0  20      448.13      449.52     43.64 o 
  14   0  20      240.58      384.87     52.30 o 
 -19   1  20      796.14      817.38     59.04 o 
 -17   1  20      774.87      753.23     38.40 o 
 -15   1  20      159.20      184.16     24.77 o 
 -13   1  20       80.46      126.71     37.46 o 
 -11   1  20      125.99      109.35     20.64 o 
  -9   1  20      810.11      815.60     33.82 o 
  -7   1  20      372.04      366.82     24.42 o 
  -5   1  20      769.61      731.63     31.02 o 
  -3   1  20      236.58      278.01     19.63 o 
  -1   1  20        8.63        7.96     11.43 o 
   1   1  20     1567.53     1566.13     52.38 o 
   3   1  20      111.95      112.62     27.60 o 
   5   1  20      523.36      505.47     22.04 o 
   7   1  20      129.39      109.68     14.83 o 
   9   1  20       58.18       24.93     15.60 o 
  11   1  20       26.83       40.41     17.09 o 
  13   1  20       52.99       48.67     35.21 o 
  15   1  20      222.25      265.19     49.09 o 
 -18   2  20     1061.36     1081.12     68.66 o 
 -16   2  20      109.12      103.32     31.93 o 
 -14   2  20      605.29      588.32     49.81 o 
 -12   2  20      366.08      377.85     25.93 o 
 -10   2  20      140.77      147.69     22.46 o 
  -8   2  20      502.20      550.14     44.92 o 
  -6   2  20      866.86      899.21     36.58 o 
  -4   2  20     1721.02     1696.28     50.04 o 
  -2   2  20     4161.78     4186.59     89.81 o 
   0   2  20      268.58      239.37     24.87 o 
   2   2  20     1668.38     1585.15     49.02 o 
   4   2  20      352.65      282.32    131.55 o 
   6   2  20      458.90      480.10     28.29 o 
   8   2  20     1945.35     1946.47     57.02 o 
  10   2  20       83.04       64.89     33.53 o 
  12   2  20      562.06      624.71     35.26 o 
 -17   3  20      419.52      424.81     48.45 o 
 -15   3  20      123.47      192.67     43.96 o 
 -13   3  20       64.61       42.59     21.59 o 
 -11   3  20      256.74      258.87     28.37 o 
  -9   3  20     1070.02     1052.41     41.59 o 
  -7   3  20      347.42      398.40     29.70 o 
  -5   3  20      456.69      432.48     27.22 o 
  -3   3  20      296.58      278.51     27.16 o 
  -1   3  20      164.59      168.09     24.55 o 
   1   3  20        0.03      -13.77     17.38 o 
   3   3  20      116.39       80.52     21.88 o 
   5   3  20      197.96      218.79     34.17 o 
   7   3  20      795.03      799.63     38.19 o 
   9   3  20        0.21        4.55     21.98 o 
  11   3  20       51.05       31.76     38.34 o 
 -12   4  20      335.40      416.15     54.22 o 
 -10   4  20      489.37      486.47     32.09 o 
  -8   4  20      192.79      197.04     28.40 o 
  -6   4  20      313.68      398.66     32.05 o 
  -4   4  20      997.53     1062.91     43.00 o 
  -2   4  20      120.92      145.62     25.68 o 
   0   4  20      194.98      225.87     38.90 o 
   2   4  20     1103.74     1143.04     44.68 o 
   4   4  20      555.10      510.53     33.15 o 
   6   4  20      477.85      413.02     31.45 o 
   8   4  20     1815.05     1982.41     95.13 o 
  -5   5  20       42.08       57.65     26.94 o 
  -3   5  20      758.17      786.03     40.80 o 
  -1   5  20       53.89       96.55     28.11 o 
 -19   1  21        7.11       -2.22     25.92 o 
 -17   1  21      890.15      859.03     41.17 o 
 -15   1  21      157.21      225.39     33.13 o 
 -13   1  21        6.83       -2.53     18.65 o 
 -11   1  21      423.89      446.92     27.90 o 
  -9   1  21     1992.57     2044.39     56.63 o 
  -7   1  21     1098.33     1001.21     37.58 o 
  -5   1  21      763.77      730.90     25.38 o 
  -3   1  21      244.35      246.58     17.75 o 
  -1   1  21     3853.50     3737.32     66.31 o 
   1   1  21     8965.15     9056.59    165.08 o 
   3   1  21       88.06       81.10     16.07 o 
   5   1  21      153.18      187.54     18.34 o 
   7   1  21     1101.20     1021.22     27.22 o 
   9   1  21       91.72       60.88     28.88 o 
  11   1  21      479.58      485.68     30.37 o 
  13   1  21      552.26      646.04     52.78 o 
 -18   2  21       28.98       26.31     36.74 o 
 -16   2  21      579.41      581.55     49.57 o 
 -14   2  21      340.71      385.06     31.28 o 
 -12   2  21       37.56       21.46     18.30 o 
 -10   2  21        6.71       12.74     17.65 o 
  -8   2  21      191.03      233.90     29.60 o 
  -6   2  21     1064.74     1073.81     41.79 o 
  -4   2  21     1335.00     1311.12     44.80 o 
  -2   2  21      467.64      439.90     45.64 o 
   0   2  21      203.10      187.13     23.80 o 
   2   2  21     1185.23     1222.93     43.31 o 
   4   2  21        0.67       -2.83     18.07 o 
   6   2  21      119.25      155.72     30.80 o 
   8   2  21        9.45      -13.17     19.75 o 
  10   2  21      216.24      140.09     55.19 o 
  12   2  21      114.48       79.58     26.21 o 
 -15   3  21       49.75      118.88     41.71 o 
 -13   3  21     1324.68     1476.09     50.56 o 
 -11   3  21      953.08     1042.92     42.16 o 
  -9   3  21       14.40       17.67     20.28 o 
  -7   3  21      260.42      343.07     73.07 o 
  -5   3  21       65.62       86.12     25.43 o 
  -3   3  21       77.38       93.40     22.50 o 
  -1   3  21       11.77        0.75     17.97 o 
   1   3  21      145.36      125.70     33.37 o 
   3   3  21      665.76      723.88     35.42 o 
   5   3  21        9.26        7.48     21.22 o 
   7   3  21     1231.18     1210.76     47.21 o 
   9   3  21      433.36      466.75     36.66 o 
 -12   4  21       53.93       59.52     37.54 o 
 -10   4  21       43.85       54.94     24.64 o 
  -8   4  21       12.55        0.77     23.33 o 
  -6   4  21      631.76      604.23     34.95 o 
  -4   4  21      217.99      211.81     47.81 o 
  -2   4  21      401.92      428.64     32.87 o 
   0   4  21      243.75      291.16     32.08 o 
   2   4  21        8.90        6.53     21.40 o 
   4   4  21      355.44      393.06     36.90 o 
   6   4  21      401.75      446.82     36.11 o 
 -18   0  22      565.17      586.04     53.90 o 
 -16   0  22        1.00       -7.22     30.96 o 
 -14   0  22     1483.27     1331.39     67.86 o 
 -12   0  22       51.59       48.13     28.24 o 
 -10   0  22      583.31      550.91     42.19 o 
  -8   0  22     3687.86     3658.39    119.20 o 
  -6   0  22       19.13        9.47     26.31 o 
  -4   0  22      508.48      477.11     38.82 o 
  -2   0  22      911.20      944.12     50.86 o 
   0   0  22      204.68      253.48     35.13 o 
   2   0  22     1815.21     1773.52     54.87 o 
   4   0  22        1.33       -3.30     17.30 o 
   6   0  22      209.82      252.12     46.44 o 
   8   0  22     3209.70     3383.57     89.36 o 
  10   0  22      219.55      237.43     42.99 o 
  12   0  22       79.78      110.70     36.74 o 
 -17   1  22     1307.42     1472.47     54.26 o 
 -15   1  22      140.80      182.14     59.76 o 
 -13   1  22     2121.45     2137.32     62.05 o 
 -11   1  22       75.72       57.29     21.51 o 
  -9   1  22      685.30      653.64     32.57 o 
  -7   1  22     1297.00     1269.86     43.30 o 
  -5   1  22     2085.64     1975.78     44.66 o 
  -3   1  22       98.85      105.82     16.21 o 
  -1   1  22      997.99     1047.52     31.09 o 
   3   1  22      314.50      330.81     25.33 o 
   5   1  22     2251.12     2240.62     48.54 o 
   7   1  22      183.87      167.08     25.65 o 
   9   1  22      295.63      329.04     79.81 o 
  11   1  22        8.98       39.29     24.67 o 
 -16   2  22     1534.33     1588.23     82.62 o 
 -14   2  22       70.20      125.49     24.94 o 
 -12   2  22      277.11      351.61     32.13 o 
 -10   2  22     4261.67     4158.75     94.05 o 
  -8   2  22      106.40      115.35     22.40 o 
  -6   2  22        1.41       12.52     17.81 o 
  -4   2  22      246.78      260.13     31.84 o 
  -2   2  22      356.64      337.10     25.55 o 
   0   2  22      853.72      867.60     53.34 o 
   2   2  22      256.13      359.60     31.26 o 
   4   2  22      168.57      145.49     35.61 o 
   6   2  22      635.64      626.39     34.37 o 
   8   2  22       85.30       54.54     23.50 o 
  10   2  22        2.28        2.70     22.91 o 
 -15   3  22      120.50      123.05     42.99 o 
 -13   3  22      189.21      195.17     56.95 o 
 -11   3  22        6.56       23.68     22.31 o 
  -9   3  22        0.99      -24.40     19.73 o 
  -7   3  22       14.54       11.32     20.20 o 
  -5   3  22        7.74       20.00     19.45 o 
  -3   3  22       38.37       14.92     20.41 o 
  -1   3  22       12.28       -3.15     21.58 o 
   1   3  22     1005.44      971.03     41.48 o 
   3   3  22      173.08      179.17     31.36 o 
   5   3  22      335.63      358.28     33.57 o 
   7   3  22        2.19        9.96     38.82 o 
 -10   4  22      501.52      575.17     35.05 o 
  -8   4  22      605.65      560.16     35.15 o 
  -6   4  22      758.40      821.78     40.27 o 
  -4   4  22     1232.25     1236.23     61.20 o 
  -2   4  22       18.58       19.33     23.71 o 
   0   4  22      355.87      386.37     32.44 o 
   2   4  22      310.29      338.78     55.27 o 
   4   4  22       13.57        1.96     23.20 o 
 -17   1  23     1958.49     2150.85     97.86 o 
 -15   1  23        1.00       17.33     34.49 o 
 -13   1  23      232.51      276.26     45.08 o 
 -11   1  23     1840.66     1865.45     82.78 o 
  -9   1  23      101.13      146.31     36.90 o 
  -7   1  23      809.03      770.84     34.86 o 
  -5   1  23      435.24      476.71     28.92 o 
  -3   1  23      117.33      145.96     23.31 o 
  -1   1  23      125.29      121.76     21.89 o 
   3   1  23        5.34      -31.04     20.70 o 
   5   1  23      300.20      282.14     23.47 o 
   7   1  23     1139.69     1163.77     35.82 o 
   9   1  23      147.23      146.16     27.31 o 
  11   1  23        0.50       25.19     36.26 o 
 -16   2  23      547.33      471.34     50.37 o 
 -14   2  23       14.86       15.42     22.72 o 
 -12   2  23      620.08      635.31     34.70 o 
 -10   2  23      322.88      361.57     27.95 o 
  -8   2  23      497.60      494.55     54.95 o 
  -6   2  23      415.54      408.56     28.34 o 
  -4   2  23      568.13      587.12     34.49 o 
  -2   2  23      286.86      282.39     29.87 o 
   0   2  23      130.88      136.28     25.00 o 
   2   2  23     1886.68     1657.48     53.33 o 
   4   2  23     1051.91      927.85     79.81 o 
   6   2  23        1.00       -4.30     22.39 o 
   8   2  23      285.50      307.59     70.59 o 
 -13   3  23      883.34     1063.29     46.14 o 
 -11   3  23      216.26      275.30     32.47 o 
  -9   3  23      342.44      420.75     36.31 o 
  -7   3  23       56.55       57.17     23.63 o 
  -5   3  23     3248.46     3335.71     83.89 o 
  -3   3  23     1870.64     2000.96     61.71 o 
  -1   3  23      249.74      272.04     31.63 o 
   1   3  23      951.86      968.74     43.11 o 
   3   3  23      427.35      398.91     33.29 o 
   5   3  23      244.10      276.10     56.63 o 
   7   3  23     1172.51     1189.81     48.86 o 
  -6   4  23       10.45      -17.42     24.23 o 
  -4   4  23      332.10      384.63     38.58 o 
  -2   4  23      572.43      646.82     44.20 o 
   0   4  23        6.91        0.69     25.47 o 
 -16   0  24     2815.02     2948.66    115.51 o 
 -14   0  24      595.73      559.57     49.73 o 
 -12   0  24     1768.43     1751.55     80.05 o 
 -10   0  24     2422.56     2513.26     97.70 o 
  -8   0  24       81.07       86.31     32.09 o 
  -6   0  24     3852.01     3902.41    126.42 o 
  -4   0  24      162.94      186.74     36.58 o 
  -2   0  24        3.22      -39.95     26.63 o 
   0   0  24     2140.65     2147.70     59.19 o 
   2   0  24     1834.79     1927.87     56.24 o 
   4   0  24       22.19        5.09     20.25 o 
   6   0  24       30.60        3.28     20.41 o 
   8   0  24      192.33      235.47     40.75 o 
  10   0  24        3.78        7.38     35.29 o 
 -15   1  24      514.15      492.03     50.21 o 
 -13   1  24      268.88      290.70     47.33 o 
 -11   1  24        2.69        8.18     31.93 o 
  -9   1  24       22.83       19.25     31.44 o 
  -7   1  24       51.39       39.57     21.42 o 
  -5   1  24       10.82       -4.13     18.99 o 
  -3   1  24     1407.84     1427.62     48.37 o 
  -1   1  24     1120.81     1181.59     83.42 o 
   3   1  24       69.22       99.97     23.40 o 
   5   1  24       61.70       48.27     23.63 o 
   7   1  24       21.24        7.09     23.07 o 
   9   1  24        0.22       -0.16     28.88 o 
 -14   2  24       12.82       35.26     29.36 o 
 -12   2  24       36.00       54.45     24.42 o 
 -10   2  24      165.26      201.55     28.87 o 
  -8   2  24        0.04      -17.47     21.06 o 
  -6   2  24        0.93        6.69     19.62 o 
  -4   2  24      224.92      238.02     29.54 o 
  -2   2  24      200.58      223.98     27.42 o 
   0   2  24     1688.37     1689.73     54.98 o 
   2   2  24     2175.37     2265.77     76.28 o 
   4   2  24      115.85       67.05     25.99 o 
   6   2  24     2091.64     2021.21     62.57 o 
   8   2  24      904.28      916.14     43.38 o 
 -11   3  24      209.11      308.08     93.77 o 
  -9   3  24       45.80       63.44     25.35 o 
  -7   3  24      722.55      655.50     36.96 o 
  -5   3  24      209.35      194.26     42.59 o 
  -3   3  24      535.70      546.25     33.60 o 
  -1   3  24       10.85        4.19     21.90 o 
   1   3  24       90.87       63.45     24.66 o 
   3   3  24      134.16      144.71     28.53 o 
 -13   1  25       13.05      -37.22     32.57 o 
 -11   1  25     1188.87     1420.91     75.88 o 
  -9   1  25      363.65      379.91     29.58 o 
  -7   1  25      244.29      232.59     27.46 o 
  -5   1  25      921.52      961.71     40.68 o 
  -3   1  25     1703.21     1757.85     55.25 o 
  -1   1  25      142.16      188.28     27.67 o 
   1   1  25       48.12       86.90     87.43 o 
   3   1  25      248.15      210.25     56.85 o 
   5   1  25     1648.69     1653.18     44.18 o 
   7   1  25      419.09      432.09     35.48 o 
 -12   2  25      378.05      480.37     36.71 o 
 -10   2  25      382.61      474.76     35.83 o 
  -8   2  25        3.06       18.23     24.06 o 
  -6   2  25      653.28      629.30     35.36 o 
  -4   2  25       70.03       77.77     23.57 o 
  -2   2  25     1091.69     1067.39     43.94 o 
   0   2  25        3.85      -23.26     21.87 o 
   2   2  25      189.56      187.01     29.23 o 
   4   2  25        6.54      -16.63     23.45 o 
   6   2  25        6.70       28.04     25.79 o 
  -7   3  25      177.54      209.18     43.80 o 
  -5   3  25      197.67      197.78     57.75 o 
  -3   3  25      403.10      417.40     31.48 o 
  -1   3  25        1.83       -4.20     25.17 o 
   1   3  25       11.53       -8.46     24.72 o 
 -12   0  26       20.97       17.81     35.61 o 
 -10   0  26        1.61      -22.62     32.73 o 
  -8   0  26      393.44      423.85     50.21 o 
  -6   0  26      254.23      338.50     46.84 o 
  -4   0  26     4828.94     4957.06    154.01 o 
  -2   0  26       48.34       45.98     23.70 o 
   0   0  26     1706.25     1763.77     55.34 o 
   2   0  26     1613.67     1719.48     56.15 o 
   4   0  26     1904.46     1929.63     59.60 o 
   6   0  26      189.47      217.38     34.33 o 
 -11   1  26      144.01      175.84     29.41 o 
  -9   1  26     1924.28     2013.45     62.14 o 
  -7   1  26      161.59      166.36     37.70 o 
  -5   1  26      553.91      560.77     33.34 o 
  -3   1  26       79.70      156.46     26.26 o 
  -1   1  26       99.15      113.62     26.50 o 
   1   1  26      106.44       48.78     42.11 o 
   3   1  26      232.26      282.04     52.98 o 
   5   1  26      379.01      470.79     26.99 o 
 -10   2  26     1537.27     1678.93     58.93 o 
  -8   2  26        0.03      -10.84     23.14 o 
  -6   2  26     1113.99     1071.50     53.02 o 
  -4   2  26      755.56      762.16     47.89 o 
  -2   2  26       37.77       29.02     27.51 o 
   0   2  26      333.38      393.52     30.39 o 
   2   2  26      178.45      200.79     31.90 o 
  -9   1  27       65.42       81.93     24.75 o 
  -7   1  27        2.98       -6.32     23.14 o 
  -5   1  27       60.40       37.18     24.55 o 
  -3   1  27      137.96      151.52     28.76 o 
  -1   1  27      508.59      460.51     33.41 o 
   1   1  27      199.22      310.27     51.02 o 
  -4   2  27        0.84      -16.40     24.13 o 
  -4   0  28     1986.97     2061.98     89.20 o 
  -2   0  28     1498.31     1448.18     73.48 o 
                                                 
